# Supplementary material for: High-throughput single-molecule quantification of individual base stacking energies in nucleic acids
Source: Nat Commun. 2023 Feb 6;14:631. doi: 10.1038/s41467-023-36373-8 (PMC9902561; doi:10.1038/s41467-023-36373-8)
Supplement: Supplementary file 4 — Supplementary Software [file 41467_2023_36373_MOESM4_ESM.zip]

Archive with 220 entries (218 files):
- analysis software and sample data/
- __MACOSX/._analysis software and sample data
- analysis software and sample data/CT - Trial Analysis - Sample/
- __MACOSX/analysis software and sample data/._CT - Trial Analysis - Sample
- analysis software and sample data/analysis.m
- __MACOSX/analysis software and sample data/._analysis.m
- analysis software and sample data/.DS_Store
- __MACOSX/analysis software and sample data/._.DS_Store
- analysis software and sample data/User Guide for CFM -Matlab analysis program.docx
- __MACOSX/analysis software and sample data/._User Guide for CFM -Matlab analysis program.docx
- analysis software and sample data/CT - Trial Analysis - Sample/1.tiff
- __MACOSX/analysis software and sample data/CT - Trial Analysis - Sample/._1.tiff
- analysis software and sample data/CT - Trial Analysis - Sample/10.tiff
- __MACOSX/analysis software and sample data/CT - Trial Analysis - Sample/._10.tiff
- analysis software and sample data/CT - Trial Analysis - Sample/11.tiff
- __MACOSX/analysis software and sample data/CT - Trial Analysis - Sample/._11.tiff
- analysis software and sample data/CT - Trial Analysis - Sample/12.tiff
- __MACOSX/analysis software and sample data/CT - Trial Analysis - Sample/._12.tiff
- analysis software and sample data/CT - Trial Analysis - Sample/13.tiff
- __MACOSX/analysis software and sample data/CT - Trial Analysis - Sample/._13.tiff
- analysis software and sample data/CT - Trial Analysis - Sample/14.tiff
- __MACOSX/analysis software and sample data/CT - Trial Analysis - Sample/._14.tiff
- analysis software and sample data/CT - Trial Analysis - Sample/15.tiff
- __MACOSX/analysis software and sample data/CT - Trial Analysis - Sample/._15.tiff
- analysis software and sample data/CT - Trial Analysis - Sample/16.tiff
- __MACOSX/analysis software and sample data/CT - Trial Analysis - Sample/._16.tiff
- analysis software and sample data/CT - Trial Analysis - Sample/17.tiff
- __MACOSX/analysis software and sample data/CT - Trial Analysis - Sample/._17.tiff
- analysis software and sample data/CT - Trial Analysis - Sample/18.tiff
- __MACOSX/analysis software and sample data/CT - Trial Analysis - Sample/._18.tiff
- analysis software and sample data/CT - Trial Analysis - Sample/19.tiff
- __MACOSX/analysis software and sample data/CT - Trial Analysis - Sample/._19.tiff
- analysis software and sample data/CT - Trial Analysis - Sample/2.tiff
- __MACOSX/analysis software and sample data/CT - Trial Analysis - Sample/._2.tiff
- analysis software and sample data/CT - Trial Analysis - Sample/20.tiff
- __MACOSX/analysis software and sample data/CT - Trial Analysis - Sample/._20.tiff
- analysis software and sample data/CT - Trial Analysis - Sample/21.tiff
- __MACOSX/analysis software and sample data/CT - Trial Analysis - Sample/._21.tiff
- analysis software and sample data/CT - Trial Analysis - Sample/22.tiff
- __MACOSX/analysis software and sample data/CT - Trial Analysis - Sample/._22.tiff
- analysis software and sample data/CT - Trial Analysis - Sample/23.tiff
- __MACOSX/analysis software and sample data/CT - Trial Analysis - Sample/._23.tiff
- analysis software and sample data/CT - Trial Analysis - Sample/24.tiff
- __MACOSX/analysis software and sample data/CT - Trial Analysis - Sample/._24.tiff
- analysis software and sample data/CT - Trial Analysis - Sample/25.tiff
- __MACOSX/analysis software and sample data/CT - Trial Analysis - Sample/._25.tiff
- analysis software and sample data/CT - Trial Analysis - Sample/26.tiff
- __MACOSX/analysis software and sample data/CT - Trial Analysis - Sample/._26.tiff
- analysis software and sample data/CT - Trial Analysis - Sample/27.tiff
- __MACOSX/analysis software and sample data/CT - Trial Analysis - Sample/._27.tiff
- analysis software and sample data/CT - Trial Analysis - Sample/28.tiff
- __MACOSX/analysis software and sample data/CT - Trial Analysis - Sample/._28.tiff
- analysis software and sample data/CT - Trial Analysis - Sample/29.tiff
- __MACOSX/analysis software and sample data/CT - Trial Analysis - Sample/._29.tiff
- analysis software and sample data/CT - Trial Analysis - Sample/3.tiff
- __MACOSX/analysis software and sample data/CT - Trial Analysis - Sample/._3.tiff
- analysis software and sample data/CT - Trial Analysis - Sample/30.tiff
- __MACOSX/analysis software and sample data/CT - Trial Analysis - Sample/._30.tiff
- analysis software and sample data/CT - Trial Analysis - Sample/31.tiff
- __MACOSX/analysis software and sample data/CT - Trial Analysis - Sample/._31.tiff
- analysis software and sample data/CT - Trial Analysis - Sample/32.tiff
- __MACOSX/analysis software and sample data/CT - Trial Analysis - Sample/._32.tiff
- analysis software and sample data/CT - Trial Analysis - Sample/33.tiff
- __MACOSX/analysis software and sample data/CT - Trial Analysis - Sample/._33.tiff
- analysis software and sample data/CT - Trial Analysis - Sample/34.tiff
- __MACOSX/analysis software and sample data/CT - Trial Analysis - Sample/._34.tiff
- analysis software and sample data/CT - Trial Analysis - Sample/35.tiff
- __MACOSX/analysis software and sample data/CT - Trial Analysis - Sample/._35.tiff
- analysis software and sample data/CT - Trial Analysis - Sample/36.tiff
- __MACOSX/analysis software and sample data/CT - Trial Analysis - Sample/._36.tiff
- analysis software and sample data/CT - Trial Analysis - Sample/37.tiff
- __MACOSX/analysis software and sample data/CT - Trial Analysis - Sample/._37.tiff
- analysis software and sample data/CT - Trial Analysis - Sample/38.tiff
- __MACOSX/analysis software and sample data/CT - Trial Analysis - Sample/._38.tiff
- analysis software and sample data/CT - Trial Analysis - Sample/39.tiff
- __MACOSX/analysis software and sample data/CT - Trial Analysis - Sample/._39.tiff
- analysis software and sample data/CT - Trial Analysis - Sample/4.tiff
- __MACOSX/analysis software and sample data/CT - Trial Analysis - Sample/._4.tiff
- analysis software and sample data/CT - Trial Analysis - Sample/40.tiff
- __MACOSX/analysis software and sample data/CT - Trial Analysis - Sample/._40.tiff
- analysis software and sample data/CT - Trial Analysis - Sample/41.tiff
- __MACOSX/analysis software and sample data/CT - Trial Analysis - Sample/._41.tiff
- analysis software and sample data/CT - Trial Analysis - Sample/42.tiff
- __MACOSX/analysis software and sample data/CT - Trial Analysis - Sample/._42.tiff
- analysis software and sample data/CT - Trial Analysis - Sample/43.tiff
- __MACOSX/analysis software and sample data/CT - Trial Analysis - Sample/._43.tiff
- analysis software and sample data/CT - Trial Analysis - Sample/44.tiff
- __MACOSX/analysis software and sample data/CT - Trial Analysis - Sample/._44.tiff
- analysis software and sample data/CT - Trial Analysis - Sample/45.tiff
- __MACOSX/analysis software and sample data/CT - Trial Analysis - Sample/._45.tiff
- analysis software and sample data/CT - Trial Analysis - Sample/46.tiff
- __MACOSX/analysis software and sample data/CT - Trial Analysis - Sample/._46.tiff
- analysis software and sample data/CT - Trial Analysis - Sample/47.tiff
- __MACOSX/analysis software and sample data/CT - Trial Analysis - Sample/._47.tiff
- analysis software and sample data/CT - Trial Analysis - Sample/48.tiff
- __MACOSX/analysis software and sample data/CT - Trial Analysis - Sample/._48.tiff
- analysis software and sample data/CT - Trial Analysis - Sample/49.tiff
- __MACOSX/analysis software and sample data/CT - Trial Analysis - Sample/._49.tiff
- analysis software and sample data/CT - Trial Analysis - Sample/5.tiff
- __MACOSX/analysis software and sample data/CT - Trial Analysis - Sample/._5.tiff
- analysis software and sample data/CT - Trial Analysis - Sample/50.tiff
- __MACOSX/analysis software and sample data/CT - Trial Analysis - Sample/._50.tiff
- analysis software and sample data/CT - Trial Analysis - Sample/51.tiff
- __MACOSX/analysis software and sample data/CT - Trial Analysis - Sample/._51.tiff
- analysis software and sample data/CT - Trial Analysis - Sample/52.tiff
- __MACOSX/analysis software and sample data/CT - Trial Analysis - Sample/._52.tiff
- analysis software and sample data/CT - Trial Analysis - Sample/53.tiff
- __MACOSX/analysis software and sample data/CT - Trial Analysis - Sample/._53.tiff
- analysis software and sample data/CT - Trial Analysis - Sample/54.tiff
- __MACOSX/analysis software and sample data/CT - Trial Analysis - Sample/._54.tiff
- analysis software and sample data/CT - Trial Analysis - Sample/55.tiff
- __MACOSX/analysis software and sample data/CT - Trial Analysis - Sample/._55.tiff
- analysis software and sample data/CT - Trial Analysis - Sample/56.tiff
- __MACOSX/analysis software and sample data/CT - Trial Analysis - Sample/._56.tiff
- analysis software and sample data/CT - Trial Analysis - Sample/57.tiff
- __MACOSX/analysis software and sample data/CT - Trial Analysis - Sample/._57.tiff
- analysis software and sample data/CT - Trial Analysis - Sample/58.tiff
- __MACOSX/analysis software and sample data/CT - Trial Analysis - Sample/._58.tiff
- analysis software and sample data/CT - Trial Analysis - Sample/59.tiff
- __MACOSX/analysis software and sample data/CT - Trial Analysis - Sample/._59.tiff
- analysis software and sample data/CT - Trial Analysis - Sample/6.tiff
- __MACOSX/analysis software and sample data/CT - Trial Analysis - Sample/._6.tiff
- analysis software and sample data/CT - Trial Analysis - Sample/60.tiff
- __MACOSX/analysis software and sample data/CT - Trial Analysis - Sample/._60.tiff
- analysis software and sample data/CT - Trial Analysis - Sample/7.tiff
- __MACOSX/analysis software and sample data/CT - Trial Analysis - Sample/._7.tiff
- analysis software and sample data/CT - Trial Analysis - Sample/8.tiff
- __MACOSX/analysis software and sample data/CT - Trial Analysis - Sample/._8.tiff
- analysis software and sample data/CT - Trial Analysis - Sample/9.tiff
- __MACOSX/analysis software and sample data/CT - Trial Analysis - Sample/._9.tiff
- analysis software and sample data/CT - Trial Analysis - Sample/Analysis-30 sec res.mat
- __MACOSX/analysis software and sample data/CT - Trial Analysis - Sample/._Analysis-30 sec res.mat
- analysis software and sample data/CT - Trial Analysis - Sample/Beads from 1 to 20.tif
- __MACOSX/analysis software and sample data/CT - Trial Analysis - Sample/._Beads from 1 to 20.tif
- analysis software and sample data/CT - Trial Analysis - Sample/Beads from 21 to 37.tif
- __MACOSX/analysis software and sample data/CT - Trial Analysis - Sample/._Beads from 21 to 37.tif
- analysis software and sample data/CT - Trial Analysis - Sample/Camera Info.txt
- __MACOSX/analysis software and sample data/CT - Trial Analysis - Sample/._Camera Info.txt
- analysis software and sample data/CT - Trial Analysis - Sample/Experiment Details.txt
- __MACOSX/analysis software and sample data/CT - Trial Analysis - Sample/._Experiment Details.txt
- analysis software and sample data/CT - Trial Analysis - Sample/Refrence Frame.tif
- __MACOSX/analysis software and sample data/CT - Trial Analysis - Sample/._Refrence Frame.tif
- analysis software and sample data/CT - Trial Analysis - Sample/Single tethered Bead # 1.tif
- __MACOSX/analysis software and sample data/CT - Trial Analysis - Sample/._Single tethered Bead # 1.tif
- analysis software and sample data/CT - Trial Analysis - Sample/Single tethered Bead # 10.tif
- __MACOSX/analysis software and sample data/CT - Trial Analysis - Sample/._Single tethered Bead # 10.tif
- analysis software and sample data/CT - Trial Analysis - Sample/Single tethered Bead # 11.tif
- __MACOSX/analysis software and sample data/CT - Trial Analysis - Sample/._Single tethered Bead # 11.tif
- analysis software and sample data/CT - Trial Analysis - Sample/Single tethered Bead # 12.tif
- __MACOSX/analysis software and sample data/CT - Trial Analysis - Sample/._Single tethered Bead # 12.tif
- analysis software and sample data/CT - Trial Analysis - Sample/Single tethered Bead # 13.tif
- __MACOSX/analysis software and sample data/CT - Trial Analysis - Sample/._Single tethered Bead # 13.tif
- analysis software and sample data/CT - Trial Analysis - Sample/Single tethered Bead # 14.tif
- __MACOSX/analysis software and sample data/CT - Trial Analysis - Sample/._Single tethered Bead # 14.tif
- analysis software and sample data/CT - Trial Analysis - Sample/Single tethered Bead # 15.tif
- __MACOSX/analysis software and sample data/CT - Trial Analysis - Sample/._Single tethered Bead # 15.tif
- analysis software and sample data/CT - Trial Analysis - Sample/Single tethered Bead # 16.tif
- __MACOSX/analysis software and sample data/CT - Trial Analysis - Sample/._Single tethered Bead # 16.tif
- analysis software and sample data/CT - Trial Analysis - Sample/Single tethered Bead # 17.tif
- __MACOSX/analysis software and sample data/CT - Trial Analysis - Sample/._Single tethered Bead # 17.tif
- analysis software and sample data/CT - Trial Analysis - Sample/Single tethered Bead # 18.tif
- __MACOSX/analysis software and sample data/CT - Trial Analysis - Sample/._Single tethered Bead # 18.tif
- analysis software and sample data/CT - Trial Analysis - Sample/Single tethered Bead # 19.tif
- __MACOSX/analysis software and sample data/CT - Trial Analysis - Sample/._Single tethered Bead # 19.tif
- analysis software and sample data/CT - Trial Analysis - Sample/Single tethered Bead # 2.tif
- __MACOSX/analysis software and sample data/CT - Trial Analysis - Sample/._Single tethered Bead # 2.tif
- analysis software and sample data/CT - Trial Analysis - Sample/Single tethered Bead # 20.tif
- __MACOSX/analysis software and sample data/CT - Trial Analysis - Sample/._Single tethered Bead # 20.tif
- analysis software and sample data/CT - Trial Analysis - Sample/Single tethered Bead # 21.tif
- __MACOSX/analysis software and sample data/CT - Trial Analysis - Sample/._Single tethered Bead # 21.tif
- analysis software and sample data/CT - Trial Analysis - Sample/Single tethered Bead # 22.tif
- __MACOSX/analysis software and sample data/CT - Trial Analysis - Sample/._Single tethered Bead # 22.tif
- analysis software and sample data/CT - Trial Analysis - Sample/Single tethered Bead # 23.tif
- __MACOSX/analysis software and sample data/CT - Trial Analysis - Sample/._Single tethered Bead # 23.tif
- analysis software and sample data/CT - Trial Analysis - Sample/Single tethered Bead # 24.tif
- __MACOSX/analysis software and sample data/CT - Trial Analysis - Sample/._Single tethered Bead # 24.tif
- analysis software and sample data/CT - Trial Analysis - Sample/Single tethered Bead # 25.tif
- __MACOSX/analysis software and sample data/CT - Trial Analysis - Sample/._Single tethered Bead # 25.tif
- analysis software and sample data/CT - Trial Analysis - Sample/Single tethered Bead # 26.tif
- __MACOSX/analysis software and sample data/CT - Trial Analysis - Sample/._Single tethered Bead # 26.tif
- analysis software and sample data/CT - Trial Analysis - Sample/Single tethered Bead # 27.tif
- __MACOSX/analysis software and sample data/CT - Trial Analysis - Sample/._Single tethered Bead # 27.tif
- analysis software and sample data/CT - Trial Analysis - Sample/Single tethered Bead # 28.tif
- __MACOSX/analysis software and sample data/CT - Trial Analysis - Sample/._Single tethered Bead # 28.tif
- analysis software and sample data/CT - Trial Analysis - Sample/Single tethered Bead # 29.tif
- __MACOSX/analysis software and sample data/CT - Trial Analysis - Sample/._Single tethered Bead # 29.tif
- analysis software and sample data/CT - Trial Analysis - Sample/Single tethered Bead # 3.tif
- __MACOSX/analysis software and sample data/CT - Trial Analysis - Sample/._Single tethered Bead # 3.tif
- analysis software and sample data/CT - Trial Analysis - Sample/Single tethered Bead # 30.tif
- __MACOSX/analysis software and sample data/CT - Trial Analysis - Sample/._Single tethered Bead # 30.tif
- analysis software and sample data/CT - Trial Analysis - Sample/Single tethered Bead # 31.tif
- __MACOSX/analysis software and sample data/CT - Trial Analysis - Sample/._Single tethered Bead # 31.tif
- analysis software and sample data/CT - Trial Analysis - Sample/Single tethered Bead # 32.tif
- __MACOSX/analysis software and sample data/CT - Trial Analysis - Sample/._Single tethered Bead # 32.tif
- analysis software and sample data/CT - Trial Analysis - Sample/Single tethered Bead # 33.tif
- __MACOSX/analysis software and sample data/CT - Trial Analysis - Sample/._Single tethered Bead # 33.tif
- analysis software and sample data/CT - Trial Analysis - Sample/Single tethered Bead # 34.tif
- __MACOSX/analysis software and sample data/CT - Trial Analysis - Sample/._Single tethered Bead # 34.tif
- analysis software and sample data/CT - Trial Analysis - Sample/Single tethered Bead # 35.tif
- __MACOSX/analysis software and sample data/CT - Trial Analysis - Sample/._Single tethered Bead # 35.tif
- analysis software and sample data/CT - Trial Analysis - Sample/Single tethered Bead # 36.tif
- __MACOSX/analysis software and sample data/CT - Trial Analysis - Sample/._Single tethered Bead # 36.tif
- analysis software and sample data/CT - Trial Analysis - Sample/Single tethered Bead # 37.tif
- __MACOSX/analysis software and sample data/CT - Trial Analysis - Sample/._Single tethered Bead # 37.tif
- analysis software and sample data/CT - Trial Analysis - Sample/Single tethered Bead # 4.tif
- __MACOSX/analysis software and sample data/CT - Trial Analysis - Sample/._Single tethered Bead # 4.tif
- analysis software and sample data/CT - Trial Analysis - Sample/Single tethered Bead # 5.tif
- __MACOSX/analysis software and sample data/CT - Trial Analysis - Sample/._Single tethered Bead # 5.tif
- analysis software and sample data/CT - Trial Analysis - Sample/Single tethered Bead # 6.tif
- __MACOSX/analysis software and sample data/CT - Trial Analysis - Sample/._Single tethered Bead # 6.tif
- analysis software and sample data/CT - Trial Analysis - Sample/Single tethered Bead # 7.tif
- __MACOSX/analysis software and sample data/CT - Trial Analysis - Sample/._Single tethered Bead # 7.tif
- analysis software and sample data/CT - Trial Analysis - Sample/Single tethered Bead # 8.tif
- __MACOSX/analysis software and sample data/CT - Trial Analysis - Sample/._Single tethered Bead # 8.tif
- analysis software and sample data/CT - Trial Analysis - Sample/Single tethered Bead # 9.tif
- __MACOSX/analysis software and sample data/CT - Trial Analysis - Sample/._Single tethered Bead # 9.tif
- analysis software and sample data/CT - Trial Analysis - Sample/Thumbs.db
- __MACOSX/analysis software and sample data/CT - Trial Analysis - Sample/._Thumbs.db
- analysis software and sample data/CT - Trial Analysis - Sample/timestamp.txt
- __MACOSX/analysis software and sample data/CT - Trial Analysis - Sample/._timestamp.txt
