# Supplementary material for: High-throughput single-molecule quantification of individual base stacking energies in nucleic acids
Source: Nat Commun. 2023 Feb 6;14:631. doi: 10.1038/s41467-023-36373-8 (PMC9902561; doi:10.1038/s41467-023-36373-8)
Supplement: Supplementary file 4 — Supplementary Software [file 41467_2023_36373_MOESM4_ESM.zip › analysis software and sample data/CT - Trial Analysis - Sample/Camera Info.txt]

Blackfly BFLY-PGE-50H5M
FW:v1.42.3.00 FPGA:v2.02
18539590
1.42.3.00
