# Supplementary material for: High-throughput single-molecule quantification of individual base stacking energies in nucleic acids
Source: Nat Commun. 2023 Feb 6;14:631. doi: 10.1038/s41467-023-36373-8 (PMC9902561; doi:10.1038/s41467-023-36373-8)
Supplement: Supplementary file 4 — Supplementary Software [file 41467_2023_36373_MOESM4_ESM.zip › analysis software and sample data/CT - Trial Analysis - Sample/Experiment Details.txt]

C:A-C vs T-Sp:G-T
Basestack:CT
TRIAL1
2.8 um M270 Beads
1221 RPM
Force 15 pN
Frame Record Interval: 5 frames
