# Supplementary material for: High-throughput single-molecule quantification of individual base stacking energies in nucleic acids
Source: Nat Commun. 2023 Feb 6;14:631. doi: 10.1038/s41467-023-36373-8 (PMC9902561; doi:10.1038/s41467-023-36373-8)
Supplement: Supplementary file 4 — Supplementary Software [file 41467_2023_36373_MOESM4_ESM.zip › analysis software and sample data/CT - Trial Analysis - Sample/timestamp.txt]

0.000000	4.991095	9.991100	14.992473	19.991818	24.991827	29.991112	34.991741	39.991681	45.013905	50.036782	54.991613	59.990984	64.991496	69.991517	74.991014	79.991373	84.991290	89.991392	95.037568	99.990783	104.991595	110.021871	114.991595	119.991120	124.991793	130.015172	134.991416	139.991703	144.991121	149.990889	155.003675	159.991637	165.018301	169.991807	175.027590	179.991176	185.021318	189.991418	194.991374	199.991098	205.136087	210.404936	215.408718	220.410535	225.410360	230.412210	235.407211	240.406210	245.405519	250.405338	255.410900	260.411748	265.407921	270.407981	275.405868	280.403423	285.406966	290.402977	295.310042	300.405660	305.401980	310.405915	315.406631	320.301724	325.407183	330.254833	335.411248	340.362666	345.407855	350.409152	355.333502	360.358048	365.301178	370.310831	375.302654	380.305090	385.409186	390.387954	395.409933	400.306616	405.408354	410.405974	415.403462	420.413348	425.415562	430.304778	435.413024	440.407592	445.406319	450.407403	455.403591	460.405364	465.404900	470.406237	475.252851	481.339879	486.416881	491.405884	496.405864	501.406897	506.416991	511.366213	516.274339	521.412071	526.409406	531.405728	536.300716	541.404836	546.313445	551.410575	556.307066	561.409216	566.409273	571.304217	576.420576	581.303871	586.335501	591.301322	596.404063	601.407232	606.322651	611.412229	616.407336	621.406749	626.407476	631.358671	636.404391	641.413130	646.408041	651.406883	656.404854	661.324130	666.321274	671.408556	676.410446	681.408754	686.406991	691.304874	696.303707	701.181467	706.405996	711.360864	716.305586	721.408722	726.408703	731.411521	736.301622	741.305411	746.409456	751.306399	756.402918	761.403223	766.407720	771.407904	776.409289	781.404887	786.401338	791.403748	796.413484	801.405939	806.410695	811.404604	816.402435	821.411652	826.233488	831.403751	836.353958	841.409905	846.327005	851.320489	856.305276	861.408923	866.354977	871.406727	876.414965	881.408471	886.297937	891.402959	896.411754	901.405845	906.408971	911.409393	916.405678	921.408828	926.306677	931.403891	936.405008	941.404884	946.406393	951.277710	956.409406	961.303314	966.414666	971.403731	976.408016	981.412955	986.305149	991.402926	996.410520	1001.403684	1006.404927	1011.481359	1016.299414	1021.302998	1026.299620	1031.404519	1036.407888	1041.405962	1046.302875	1051.300674	1056.407651	1061.347560	1066.411859	1071.402893	1076.392085	1081.263565	1086.301016	1091.408570	1096.407488	1101.406430	1106.405182	1111.408557	1116.355253	1121.401769	1126.308007	1131.412836	1136.494439	1141.405644	1146.304508	1151.300833	1156.406227	1161.408436	1166.303686	1171.407673	1176.406325	1181.406039	1186.406438	1191.304813	1196.404501	1201.412820	1206.405877	1211.410133	1216.413362	1221.319102	1226.403368	1231.410102	1236.306812	1241.300725	1246.404951	1251.306183	1256.402361	1261.280527	1266.402619	1271.406189	1276.302351	1281.411753	1286.342015	1291.307455	1296.305785	1301.406127	1306.405863	1311.450341	1316.392386	1321.298582	1326.401095	1331.405863	1336.406582	1341.408441	1346.412686	1351.410241	1356.405225	1361.407670	1366.408970	1371.407098	1376.304645	1381.345348	1386.404955	1391.404061	1396.403618	1401.406452	1406.307871	1411.400738	1416.298272	1421.408062	1426.405892	1431.303071	1436.406707	1441.405946	1446.300517	1451.286239	1456.289933
