# Supplementary material for: High-throughput single-molecule quantification of individual base stacking energies in nucleic acids
Source: Nat Commun. 2023 Feb 6;14:631. doi: 10.1038/s41467-023-36373-8 (PMC9902561; doi:10.1038/s41467-023-36373-8)
Supplement: Supplementary file 6 — source data [file 41467_2023_36373_MOESM6_ESM.xlsx]

## Sheet: Fig 2g
Raw Dissociation Time (S)		Fig 2 g
30.0578		Time (s)	Tethered Beads
30.0578		0	16
239.996		30	6
30.0578		60	4
30.0578		90	3
269.996		120	3
30.0578		150	3
30.0578		180	3
89.9985		210	3
30.0578		240	2
59.999		270	1
30.0578		300	1
30.0578		330	1
390.101		360	1
59.999		390	0
30.0578		420	0
		450	0
		480	0

## Sheet: Fig 3b
Raw Time (s)																																					Fig 3b - A|C
AC- 20 pN			AC- 15 pN			AC- 10 pN			AC- 5 pN			AT- 20 pN			AT- 15 pN			AT- 10 pN			AT- 5 pN			Ctrl- 20 pN			Ctrl- 15 pN			Ctrl- 10 pN			Ctrl- 5 pN				20 PN					15 pN					10 pN
SET 1	SET 2	SET 3	SET 1	SET 2	SET 3	SET 1	SET 2	SET 3	SET 1	SET 2	SET 3	SET 1	SET 2	SET 3	SET 1	SET 2	SET 3	SET 1	SET 2	SET 3	SET 1	SET 2	SET 3	SET 1	SET 2	SET 3	SET 1	SET 2	SET 3	SET 1	SET 2	SET 3	SET 1	SET 2	SET 3		Time (s)	Tet. Mol (Nor)	Std. Dev	Fit time (s)	Fit - Tet. Mol	Time (s)	Tet. Mol (Nor)	Std. Dev	Fit time (s)	Fit - Tet. Mol	Time (s)	Tet. Mol (Nor)	Std. Dev
298.999	27.1913	175	148.992	1139	59.0067	299	449.279	29.0114	629.001	389	449.003	79.0984	224.107	13.0015	119.132	719	58.9289	298.964	28.9997	28.9999	809	179.001	28.9999	189.086	0.999026	1.00026	19.0002	8.99959	39.0004	79.0245	28.9991	49.0524	8.99931	59.0003	439.032		0	1	0	0	146.677	0	1	0	0	0.980823	0	1	0
171.076	27.1913	159	148.992	209	479.168	29.0104	58.9686	1379.04	2579	1560.31	989.005	255.103	74.0004	41.0006	89.0895	119.009	180.016	208.964	269.027	28.9999	1019	1679	659	1.08964	7.29557	9.00022	8.99958	8.99959	9.00789	9.0427	219	239.053	8.99931	39.0007	669.001		100	0.485637	0.0546658	1.001	223.496	120	0.637238	0.0198114	2.88288	0.971767	180	0.680964	0.0548025
199.075	23.012	443.094	1891.3	329	29.0002	29.0104	88.9676	149	119.004	89.0002	1649.01	31.2231	28.9997	97.0008	28.9997	328.999	180.016	208.964	269.027	28.9999	28.9997	89.0088	328.998	27.2714	28.9996	29.0003	8.99958	29.1073	9.00789	9.0427	49	8.99346	29.0001	8.99996	159		200	0.269749	0.0584959	2.002	53.7572	240	0.447892	0.0132575	5.76577	0.96279	360	0.507855	0.0464403
19.0144	95.0007	139	209.005	59.0019	329	179	118.968	299	149	3003	3089.01	95.1352	74.0004	27.0004	28.9997	209.095	88.9363	448.964	28.9997	719.001	119	719.02	448.999	6.99942	41.0004	1.00026	8.99958	8.99959	9.00789	9.0427	8.99963	78.9931	29.0001	59.0003	19.0002		300	0.159468	0.0494568	3.003	7.38757	360	0.3072	0.033648	8.64865	0.9539	540	0.37107	0.0184556
35.1236	560.072	895.169	209.005	179.006	149	388.999	28.9886	29.0114	1139	28.9999	1049	415.161	14.0009	433.127	89.0895	29.0001	29.0301	28.9646	28.9997	269	689	179.001	1049	23.29	0.999026	71.0071	29.0038	19.0002	19.0002	39.0007	8.99963	8.99346	8.99931	8.99996	38.9997		400	0.0901997	0.0336479	4.004	14.3646	480	0.224361	0.0210722	11.5315	0.945087	720	0.284207	0.00973282
98.9997	179.198	647.13	209.005	449	268.999	1769.31	28.9886	449	929.001	1470.41	809.004	63.0928	134.116	55.0009	28.9997	418.999	118.931	718.964	418.999	28.9999	178.999	509.007	268.999	1.08964	0.999026	13	8.99958	8.99959	208.999	9.0427	18.9993	18.9933	8.99931	309	19.0002		500	0.0448102	0.0272013	5.00501	8.01669	600	0.158555	0.0215843	14.4144	0.936363	900	0.207139	0.0249662
50.9998	167.202	167.001	88.9913	418.999	119	1649.23	840.272	989.004	119.004	2402.31	209	31.2231	14.0009	27.0004	28.9997	88.9998	270.028	508.964	449	989.173	149	209.001	538.999	8.9994	11.0004	1.00026	8.99958	8.99959	39.0004	9.0427	8.99963	8.99346	8.99931	609.001	8.99956		600	0.0284475	0.022706	6.00601	5.01134	720	0.110212	0.014234	17.2973	0.927717	1080	0.152185	0.00957831
139.102	540.128	171.001	178.992	149	119	1289.02	509.282	29.0114	3239	149	509.003	47.2477	44.0016	97.0008	28.9997	209.095	58.9289	898.964	149	299.027	149	449	538.999	1.08964	23.3116	3.00058	8.99958	29.1073	9.00789	9.0427	68.9989	38.9934	99.0002	29.0007	509.258		700	0.0208572	0.0203096	7.00701	172.095	840	0.0762978	0.0169274	20.1802	0.919157	1260	0.109145	0.00470402
50.9998	692.065	79.0409	88.9913	509.001	88.9995	1229	449.279	29.0114	809.001	28.9999	1739.01	15.0909	104.023	13.0015	119.132	29.0001	449.952	358.964	509	359	928.999	629.001	28.9999	1.08964	0.999026	1.00026	8.99958	39.1028	99999	59.0007	8.99963	68.993	18.9993	8.99996	8.99956		800	0.00953252	0.0089475	8.00801	5.67237	960	0.0590589	0.0105893	23.0631	0.910677	1440	0.074871	0.013668
19.0144	15.0007	111	28.9918	659	899.001	29.0104	28.9886	689.001	2129	1650.31	88.9996	223.233	89.0002	125.065	28.9997	29.0001	359.852	388.964	449	28.9999	2069	89.0088	118.999	1.08964	0.999026	3.00058	8.99958	8.99959	19.0002	99.0008	18.9993	648.992	8.99931	8.99996	8.99956		900	0.00537634	0.0076033	9.00901	6.00465	1080	0.0455319	0.0110045	25.9459	0.90227	1620	0.0591816	0.00867294
147.117	295.001	167.001	28.9918	89.0011	538.999	2790.01	209.099	58.9996	569	28.9999	29	127.096	14.0009	195.001	28.9997	29.0001	29.0301	179.019	149	299.027	238.999	1109	328.998	23.29	0.999026	1.00026	19.0002	8.99959	9.00789	9.0427	8.99963	8.99346	18.9993	39.0007	8.99956		1000	0.00179211	0.00253443	10.01	6.33712	1200	0.0304652	0.00876506	28.8288	0.893943	1800	0.0435354	0.0169846
3.00005	7.00066	163.001	418.993	1109	29.0002	58.9997	359.27	1619.03	1529	929	1649.01	239.134	59.176	69.0744	179.151	29.0001	88.9363	28.9646	269.027	89.066	719	1319	28.9999	15.0273	11.0004	1.00026	8.99958	8.99959	9.00789	49.0002	8.99963	8.99346	89	119.001	8.99956					11.011	10.0053	1320	0.0245751	0.00755272	31.7117	0.8857	1980	0.0311698	0.0170805
3.00005	271.069	15.2042	538.992	149	29.0002	29.0104	539.274	329.031	689.001	28.9999	1469.01	15.0909	14.0009	195.001	28.9997	59.1206	88.9363	628.964	208.999	59.0761	28.9997	28.9999	388.999	2.99987	28.9996	1.00026	8.99958	8.99959	9.00789	39.0007	88.999	18.9933	29.0001	19.0002	19.0002					12.012	15.5061	1440	0.0203935	0.0062631	34.5946	0.877527	2160	0.022311	0.009296
174.999	400.189	247.001	28.9918	149	329	88.9996	1742.28	1049.05	1079	28.9999	1559.01	127.096	28.9997	13.0015	28.9997	178.999	359.852	808.965	149	209.001	178.999	2099	1079	18.999	34.9995	3.00058	8.99958	8.99959	9.00789	9.0427	8.99963	8.99346	79.0156	8.99996	19.0002					13.013	16.0066	1560	0.014422	0.00170339	37.4775	0.869433	2340	0.0182424	0.00638196
35.1236	91.0009	239.001	779.415	29.0005	29.0002	418.999	870.27	1049.05	2099	179	959.015	15.0909	28.9997	13.0015	89.0895	59.1206	509.931	478.964	58.9995	478.999	689	629.001	1349	1.08964	28.9996	3.00058	8.99958	8.99959	28.9998	9.0427	8.99963	18.9933	79.0156	69.0002	19.0002					14.014	16.5071	1680	0.0111232	0.00279139	40.3604	0.861417	2520	0.0139477	0.007968
310.998	3.0007	2.99972	28.9918	1169	268.999	29.0104	28.9886	1019	959.001	569	629.004	15.0909	134.116	181.001	299	29.0001	479.947	658.974	28.9997	779	119	1679	88.9995	5.01117	3.01774	21.0028	218.999	8.93043	9.00789	9.0427	8.99963	28.994	49.0003	8.99996	19.0002					15.015	17.0076	1800	0.00942689	0.00179398	43.2432	0.85347	2700	0.00662165	0.00729169
298.999	23.012	135.021	28.9918	179.006	239.004	659	1772.28	779	179.001	989.309	1889	15.0909	28.9997	195.001	299.154	119.009	99999	58.9644	1229	149.018	898.999	179.001	239.018	1.08964	5.00012	1.00026	29.0038	28.9878	9.00789	19	8.99963	139.004	49.0003	8.99996	19.0002					16.016	17.5081	1920	0.00692934	0.00203336	46.1261	0.8456	2880	0.00447427	0.00632758
10.9993	167.202	87.0007	239.14	839.001	29.0002	478.999	88.9676	509	689.001	689.001	1169.01	63.0928	435.301	13.0015	269.127	29.0001	88.9363	88.9651	208.999	1919.3	478.998	989.002	358.998	1.08964	11.0004	19	8.99958	18.9311	9.00789	9.0427	8.99963	49.0524	69	49.0007	8.99956					17.017	13.0083	2040	0.00612806	0.00296964	49.009	0.837803	3060	0	0
182.999	327.074	83.0003	418.993	29.0005	359	1829.31	58.9686	629	509	59	1139	15.0909	14.0009	321.143	149.142	59.1206	539.946	268.964	298.999	89.066	809	149.002	28.9999	1.08964	5.00012	2.99981	19.0002	8.93043	9.00789	49.0002	8.99963	58.9935	39.0004	8.99996	19.0002					18.018	18.5091	2160	0.00548331	0.00225418	51.8919	0.830083
235.155	183.083	47.0201	209.005	59.0019	88.9995	328.999	28.9886	269.234	1619	899.004	719.025	15.0909	28.9997	13.0015	179	29.0001	29.0301	388.964	28.9997	299.027	1409	179.001	928.999	6.99942	24.9995	396.083	8.99958	8.93043	9.00789	9.0427	8.99963	8.99346	8.99931	179.001	8.99956					19.019	14.0093	2280	0.00443179	0.00235711	54.7748	0.82243
290.998	3.0007	159	28.9918	629	329	239	179.018	509	3239	479	2309.01	31.2231	14.0009	209.141	99999	29.0001	88.9363	88.9651	659	28.9999	418.999	659.032	209	1.08964	3.01774	2.99981	19.0002	8.93043	9.00789	19	8.99963	118.994	8.99931	49.0007	38.9997					20.02	29.5099	2400	0.00128949	0.00182362	57.6577	0.814853
50.9998	179.198	379.133	388.993	179.006	29.0002	29.0104	900.273	2009	1469	28.9999	479.003	143.096	14.0009	97.0008	28.9997	178.999	270.028	58.9644	449	28.9999	2549	719.02	1169	2.99987	11.0004	2.99981	8.99958	48.9308	28.9998	9.0427	18.9993	8.99346	29.0001	19.0002	49					21.021	35.0105	2520	0.00128949	0.00182362	60.5405	0.807347
238.999	896.001	239.001	28.9918	1229	359	869	298.968	449	569	2312.31	1409	47.2477	179.128	461.07	89.0895	358.998	118.931	179.019	149	449	119	1019	629	5.01117	3.01774	1.01293	48.9999	18.9311	98.9999	9.0427	39.1607	8.99346	18.9993	49.0007	58.9994					22.022	40.5107	2640	0.00128949	0.00182362	63.4234	0.799903
250.999	15.0007	67.0418	658.992	959.001	119	899	88.9676	119	59.0869	1410.31	1109	15.0909	194.121	13.0015	149.142	178.999	329.862	658.974	809.001	389	868.999	569.001	88.9995		47.0001	2.99981	19.0002	18.9311	9.00789	9.0427	8.99963	228.994	8.99931	8.99996	19.0002					23.023	21.0116	2760	0.000644745	0.000911808	66.3063	0.792533
66.999	496.201	307.032	148.992	59.0019	29.0002	448.999	1202.28	2939	2999	2221.31	719.025	303.257	28.9997	41.0006	89.0895	29.0001	29.0301	658.974	149	179.001	298.999	659.032	59.0068		5.00012	1.01293	8.99958	8.93043	249	9.0427	8.99963	18.9933	49.0003	8.99996	19.0002					24.024	21.5121	2880	0.000644745	0.000911808	69.1892	0.78524
7.01911	63.0764	107	28.9918	509.001	209	239	88.9676	29.0114	1259	149	29	15.0909	14.0009	97.0008	89.0895	29.0001	88.9363	1048.97	28.9997	659	28.9997	389	28.9999		0.999026	2.99981	8.99958	8.93043	8.99781	19	18.9993	8.99346	8.99931	19.0002	8.99956					25.025	17.0123				72.0721	0.778007
82.9997	87.0781	79.0409	538.992	59.0019	268.999	719	930.274	329.031	299	28.9999	479.003	47.2477	300.116	405.127	28.9997	29.0001	29.0301	118.965	298.999	359	809	869.025	59.0068		0.999026	1.01293	39.0004	8.93043	8.99781	39.0007	8.99963	18.9933	69	38.9951	49					26.026	37.513				74.9549	0.77084
499.092	239.179	531.002	298.992	299	209	538.998	449.279	599	869.001	209	359.001	47.2477	14.0009	13.0015	119	88.9998	449.952	628.964	28.9997	329	1139	389	268.999		0.999026	1.01293	9.0006	18.9311	8.99781	9.0427	18.9993	8.99346	108.999	748.994	68.9999					27.027	48.0135				77.8378	0.763743
30.9989	151.099	99.0587	209.005	89.0011	508.999	1439	58.9686	839	1559	2252.31	29	15.0909	59.176	153.187	209.089	119.009	270.028	329.016	449	299.027	478.998	119.001	899		0.999026	13.0025	29.0008	8.93043	8.99781	9.0427	8.99963	18.9933	348.999	8.99571	8.99956					28.028	18.5138				80.7207	0.756713
43.2811	199.181	51.1299	269.036	89.0011	88.9995	29.0104	148.967	358.999	1829	2011.31	1439.01	191.217	164.126	13.0015	89.0895	178.999	118.931	418.963	28.9997	28.9999	958.999	269	328.998		0.999026	1.01293	9.0006	8.93043	8.99781	69.0009	8.99963	28.994	79.0156	8.99571	68.9999					29.029	49.0145				83.6036	0.749747
26.9994	19.0007	307.032	118.992	779.001	329	29.0104	1080.28	2009	2159	809	58.9998	15.0909	14.0009	83.0005	58.9999	119.009	58.9289	1078.97	88.9992	59.0761	208.999	659.032	59.0068		20.9996	1.01293	9.0006	18.9311	8.99781	39.0007	49	8.99346	58.9994	318.995	129.007					30.03	79.5184				86.4865	0.742843
50.9998	123.086	959.117	58.9915	418.999	149	208.999	179.018	839	1469	929	899.005	63.0928	119.171	13.0015	58.9999	29.0001	29.0301	28.9646	328.999	809	268.999	299	508.999		28.9996	2.99981	449.267	38.9302	28.997	19	8.99963	28.994	8.99931	8.99571	8.99956					31.031	20.0153				89.3694	0.73601
3.00005	327.074	507.002	598.993	89.0011	149	1259	509.282	89.0006	2429	28.9999	509.003	287.104	59.176	13.0015	269	88.9998	29.0301	1258.96	269.027	28.9999	1349	28.9999	599		3.01774	9.00039	9.0006	8.93043	8.99781	59.0007	8.99963	8.99346	49.0003	48.9951	278.999					32.032	155.516				92.2523	0.729237
235.155	355.067	419.143	328.992	388.999	29.0002	208.999	58.9686	209	209	539	899.005	191.217	14.0009	13.0015	89.0895	178.999	150.015	658.974	28.9997	359	1409	449	28.9999		0.999026	1.01293	9.0006	79.0218	9.00001	9.0427	8.99963	8.99346	99.0002	168.995	8.99956					33.033	21.0163				95.1351	0.722527
50.9998	3.0007	51.1299	28.9918	2309	29.0002	119.058	359.27	329.031	689.001	929	1619.01	15.0909	14.0009	55.0009	28.9997	298.999	88.9363	148.965	869.001	659	478.998	59.0009	599		7.29557		19.0002	8.93043	9.00001	9.0427	8.99963	28.994	8.99931	8.99571	9.00016					34.034	21.5171				98.018	0.71588
479.115	27.1913	223	239.14	599.001	479.168	179	1080.28	29.0114	989.001	1049.35	1439.01	15.0909	285.134	55.0009	89.0895	148.999	180.016	238.964	28.9997	569	58.9995	659.032	59.0068		11.0004		19.0002	8.93043	9.00001	19	18.9993	49.0524	8.99931	38.9951	9.00016					35.035	22.0176				100.901	0.709297
3.00005	139.174	143	148.992	149	209	239	419.297	179	389.001	809	1199	15.0909	14.0009	13.0015	179.151	59.1206	29.0301	538.963	119	89.066	58.9995	269	448.999		3.01774		9.0006	8.93043	189	8.92049	8.99963	8.99346	8.99931	8.99571	129					36.036	82.5179				103.784	0.702773
107.047	496.201	575.001	1170.3	149	59.0067	58.9997	28.9886	449	1619	389	329.001	111.091	28.9997	111.057	119.132	209.095	209.944	88.9651	119	269	538.999	28.9999	1409		11.0004		9.0006	8.93043	189	18.9202	8.99963	8.99346	39.0004	18.9948	19.0078					37.037	28.0224				106.667	0.696313
19.0144	23.012	183.001	388.993	479.015	59.0067	359	930.274	269.234	929.001	449	989.005	15.0909	14.0009	83.0005	119.132	148.999	29.0301	28.9646	479.065	28.9999	538.999	89.0088	28.9999		34.9995		19.0002	8.93043	9.00001	18.9202	8.99963	8.99346	8.99931	58.9947	38.9996					38.038	38.5188				109.55	0.68991
90.9996	59.1904	163.001	298.992	239.004	29.0002	388.999	28.9886	29.0114	1019	1259.42	2729.01	47.2477	164.126	69.0744	149.142	29.0001	29.0301	1918.98	779.016	508.999	689	28.9999	148.999		3.01774		9.0006	28.9878	9.00001	18.9202	8.99963	8.99346	248.999	58.9947	28.9999					39.039	34.0195				112.432	0.683567
94.9997	428.071	115	118.992	239.004	29.0002	119.058	479.273	238.999	1529	1229.41	449.003	47.2477	104.023	13.0015	269.127	239	29.0301	358.964	689.069	539	28.9997	28.9999	239.018		0.999026		309	8.93043	9.00001	8.92049	78.9996	8.99346	69	78.9953	19.0078					40.04	29.5239				115.315	0.677287
39.1639	223.161	6.99984	58.9915	269.043	448.999	839	479.273	839	449	779.124	1679.01	95.1352	44.0016	41.0006	359	29.0001	88.9363	268.964	88.9992	119	2339	28.9999	388.999		0.999026		9.0006	8.93043	59.0004	8.92049	8.99963	58.9935	79.0156		69.0003					41.041	55.0207				118.198	0.67106
7.01911	432.394	299.142	418.993	239.004	149	598.999	58.9686	29.0114	1799	1169.41	2309.01	31.2231	14.0009	223.079	28.9997	29.0001	118.931	118.965	119	119	388.999	209.001	328.998		0.999026		9.0006	18.9311	29.0002	8.92049	8.99963	8.99346	8.99931		99.0001					42.042	70.521				120	0.6672
98.9997	11.3381	147	418.993	388.999	29.0002	958.999	209.099	89.0006	1289	1229.41	149	95.1352	179.128	27.0004	28.9997	88.9998	449.952	568.964	58.9995	989.173	1349	659.032	88.9995		3.01774		9.0006	8.93043	18.9995	8.92049	49	8.99346	99.0002		9.00016					43.043	26.0216				121.081	0.664897
7.01911	59.1904	215	1109.3	1109	179	809	660.274	209	269	1920.3	599.003	63.0928	104.023	111.057	89.0895	209.095	270.028	28.9646	269.027	299.027	178.999	209.001	209		3.01774		39.0004	8.93043	18.9995	8.92049	8.99963	78.9931	8.99931		9.00016					44.044	26.5221				123.964	0.65879
50.9998	7.00066	155.008	209.005	149	929.001	58.9997	570.283	478.999	2009	839	2069.01	15.0909	59.176	83.0005	28.9997	29.0001	99999	298.964	58.9995	1499.31	178.999	509.007	779.007		0.999026		9.0006	38.9302	279.003	8.92049	8.99963	8.99973	18.9993		9.00016					45.0451	27.0226				126.847	0.652737
463.114	59.1904	83.0003	58.9915	329	179	749.151	1020.38	269.234	2189	209	29	111.091	44.0016	13.0015	58.9999	29.0001	88.9363	148.965	569	28.9999	448.998	509.007	148.999		0.999026		19.0002	28.9878	8.99974	8.92049	8.99963	29.0003	139		28.9999					46.0461	37.523				129.73	0.646743
39.1639	135.077	2.99972	388.993	179.006	29.0002	598.999	1080.28	1079	149	1139.31	118.999	15.0909	14.0009	41.0006	58.9999	29.0001	270.028	418.963	689.069	119	28.9997	119.001	569		0.999026		9.0006	8.93043	8.99974	138.919	8.99989	208.999	9.00001		99.0001					47.047	73.0236				132.613	0.6408
74.9995	91.0009	47.0201	58.9915	479.015	179	58.9997	660.274	29.0114	29.0001	2071.31	29	255.103	134.116	181.001	359	29.0001	270.028	358.964	689.069	899.056	448.998	1679	59.0068		0.999026		9.0006	8.93043	8.99974	48.9193	8.99989	18.9995	99		109					48.0481	78.5242				135.495	0.63492
610.999	99.0824	355.292	538.992	749.001	359	568.998	750.246	29.0114	359.001	358.999	1649.01	63.0928	59.176	125.065	28.9997	538.999	509.931	28.9646	58.9995	329	1079.01	1079	1049		0.999026		9.0006	8.93043	8.99974	8.92049	58.9997	38.9999	89.0001		109					49.0491	79.0247				138.378	0.62909
62.9996	11.3381	15.2042	148.992	89.0011	118.999	509.087	780.274	329.031	2159	1920.3	1049	79.0984	14.0009	27.0004	359	29.0001	29.0301	628.964	208.999	449	268.999	2129	508.999		0.999026		39.0004	8.93043	8.99974	8.92049	38.9998	18.9995	69.0006		28.9999					50.05	39.525				141.261	0.623313
46.9998	251.067	27.0002	88.9913	329	268.999	328.999	1472.27	1799	299	1470.41	88.9996	15.0909	14.0009	307.001	28.9997	479.033	88.9363	1378.96	149	209.001	659.008	1319	148.999		9.00406		9.0006	8.99968	18.9995	58.92	8.99989	18.9995	19.0007		38.9996					51.051	45.0253				144.144	0.617593
35.1236	211.112	231.001	88.9913	569	358.999	598.999	28.9886	509	839.001	2613	869.005	15.0909	14.0009	167.067	239	178.999	270.028	298.964	28.9997	239	568.999	59.0009	298.999		0.999026		9.0006	8.99968	8.99974	138.919	69.0007	8.99973	79.0004		9.00016					52.0521	30.5261				147.027	0.611927
127.078	339.168	227.029	1170.3	269.043	28.9998	1709.31	660.274	1229	3089	1379.3	1079.01	15.0909	14.0009	41.0006	99999	29.0001	29.0301	329.016	208.999	239	1439	1469	268.999		0.999026		19.0002	8.99968	8.99974	8.92049	38.9998	8.99973	9.00001		28.9999					53.053	41.0265				149.91	0.606313
179.044	380.001	34.9999	88.9913	239.004	389.159	29.0104	570.283	329.031	2039	28.9999	2399.01	95.1352	14.0009	13.0015	99999	29.0001	118.931	358.964	449	749	448.998	1409	478.999		43.0002		99999	18.9994	8.99974	8.92049	8.99989	38.9999	9.00001		48.9994					54.054	51.5267				152.793	0.60075
66.999	380.001	243.147	658.992	179.006	118.999	1079.12	329.276	449	2579	779.124	118.999	15.0909	28.9997	13.0015	28.9997	88.9998	930.099	148.965	539.023	419.07	149	299	899		0.999026		9.0006	38.9997	109.049	8.92049	58.9997	8.99973	9.00001		9.00016					55.0551	32.0276				155.676	0.59524
103.05	416.071	299.142	2281.3	719.001	88.9993	239	28.9886	58.9996	689.001	779.124	178.999	255.103	44.0016	13.0015	28.9997	119.009	29.0301	868.965	509	419.07	689	179.001	88.9995		0.999026		9.0006	99999	8.99974	58.92	8.99989	8.99973	19.0007		9.00016					56.0561	32.5281				158.559	0.58978
50.9998	207.078	191.225	359.018	89.0011	329	388.999	1141.28	929	839.001	1470.41	479.003	47.2477	59.176	13.0015	28.9997	29.0001	29.0301	388.964	298.999	179.001	778.999	299	209				9.0006	99999	8.99974	8.92049	8.99989	18.9995	38.9999		19.0078					57.0571	38.0324				161.441	0.58437
7.01911	111.089	599.002	1530.3	119	28.9998	509.087	960.271	929	2189	89.0002	509.003	15.0909	194.121	13.0015	149.142	88.9998	29.0301	208.964	689.069	179.001	1439	2039	148.999				9.0006	8.99968	69.0002	8.92049	8.99989	8.99973	9.00001		28.9999					58.0581	43.529				164.324	0.579017
54.9994	195.087	243.147	88.9913	779.001	448.999	148.999	58.9686	929	29.0001	2312.31	1319.01	15.0909	44.0016	307.001	359.084	29.0001	209.944	88.9651	298.999	59.0761	28.9997	449	28.9999				9.0006	99999	8.99974	8.92049	8.99989	8.99973	19.0007		9.00016					59.0591	34.0296				167.207	0.573707
151.083	195.087	79.0409	809.307	299	1260	1259	28.9886	839	989.001	779.124	1199	15.0909	59.176	97.0008	28.9997	29.0001	420.081	268.964	298.999	28.9999	478.998	509.007	358.998				29.0008	99999	8.99974	8.92049	58.9997	18.9995	69.0006		28.9999					60.0601	44.53				170.09	0.568453
294.998	95.0007	87.0007	929.236	149	268.999	179	449.279	269.234	3119	28.9999	839.008	31.2231	14.0009	13.0015	359.084	29.0001	29.0301	868.965	28.9997	89.066	568.999	1049.02	28.9999				9.0006	8.99968	8.99974	8.92049	8.99989	8.99973	9.00001		19.0078					61.0611	40.0344				172.973	0.56324
50.9998	3.0007	151.012	269.036	929.001	118.999	749.151	58.9686	478.999	1649	419	29	47.2477	104.023	13.0015	269.127	29.0001	239.931	148.965	598.999	719.001	478.998	1109	28.9999				19.0002	9.00059	8.99974	58.92	8.99989	38.9999	49.0005		69.0003					62.0621	65.5312				175.856	0.558083
123.156	195.087	91.0007	178.992	179.006	88.9993	148.999	1532.28	569	1139	28.9999	1319.01	15.0909	14.0009	13.0015	209.089	29.0001	329.862	898.964	119	1259	749	959.002	59.0068				19.0002	9.00059	189.073	78.9193	38.9998	8.99973	49.0005		9.00016					63.0631	36.0316				178.739	0.55297
521.084	243.426	51.1299	178.992	149	268.999	88.9996	58.9686	358.999	1229	28.9999	419.002	15.0909	14.0009	195.001	149	148.999	299.938	1408.96	58.9995	419.07	28.9997	299	28.9999				9.0006	9.00059	8.99974	88.9198	159	8.99973	38.9999		28.9999					64.0641	46.532				181.622	0.547907
87.1759	404.153	67.0418	779.415	59.0019	88.9993	1739.31	58.9686	388.999	869.001	179	239	415.161	14.0009	13.0015	99999	88.9998	58.9289	28.9646	298.999	149.018	238.999	1049.02	419.001				89.0003	19.0002	8.99974	18.9202	38.9998	8.99973	19.0007		9.00016					65.0651	37.0326				184.505	0.542887
337.159	123.086	23	1140.3	119	28.9998	478.999	28.9886	929	119.004	569	389.002	15.0909	89.0002	41.0006	389	239	239.931	28.9646	178.999	239	958.999	299	148.999				19.0002	9.00059	8.99909	28.9202	8.99989	8.99973	9.00001		9.00016					66.0661	37.5331				187.387	0.537917
22.9988	91.0009	59.0001	239.14	959.001	118.999	29.0104	1472.27	299	779.001	149	989.005	31.2231	255	13.0015	28.9997	209.095	389.851	88.9651	388.999	1109	478.998	299	59.0068				9.0006	9.00059	68.9994	18.9202	29.0255	8.99973	19.0007		79					67.0671	73.0335				190.27	0.532993
115.068	39.2019	99999	418.993	29.0005	628.998	268.999	389.276	179	2909	1289.31	1139	15.0909	14.0009	55.0009	89	59.1206	150.015	28.9646	119	329	598.999	59.0009	88.9995				19.0002	9.00059	8.99909	28.9202	19.001	179	9.00001		129					68.0681	98.5339				193.153	0.528113
67.0709	51.0838	51.1299	148.992	239.004	59.0617	749.151	88.9676	209	3299	809	1859	191.217	59.176	83.0005	28.9997	239	88.9363	208.964	269.027	28.9999	208.999	149.002	88.9995				9.0006	9.00059	8.99973	8.92049	8.99989	8.99973	79.0004		48.9994					69.0691	59.0342				196.036	0.52328
10.9988	107.18	27.0002	178.992	1109	238.999	58.9997	840.272	238.999	539	749	449.003	15.0909	44.0016	97.0008	209	29.0001	209.944	58.9644	779.016	28.9999	778.999	149.002	1109				9.0006	28.9998	8.99973	8.92049	29.0255	8.99973	9.00001		119					70.0701	94.5352				198.919	0.518493
401.163	19.0007	323.001	178.992	1769	808.998	179	118.968	209	1679	569	449.003	15.0909	14.0009	41.0006	269	29.0001	359.852	28.9646	539.023	569	508.999	358.999	629				9.0006	9.00059	8.99973	8.92049	8.99989	8.99973	389		9.00016					71.0711	40.0356				201.802	0.51375
30.9988	51.0838	491.002	28.9918	119	118.999	119.058	539.274	659	959.001	1049.35	2699.01	31.2231	14.0009	55.0009	448.998	178.999	118.931	718.964	88.9992	359	28.9997	119.001	239.018				9.0006	9.00059	8.99973	8.92049	8.99989	8.99973	79.0004		229.001					72.0721	150.536				204.685	0.50905
357.166	143.189	39.0003	178.992	59.0019	179	809	570.283	388.999	2699	1890.31	1679.01	111.091	14.0009	307.001	179.003	209.095	29.0301	88.9651	479.065	779	629	28.9999	28.9999				29.0008	99999	8.99973	18.9202	8.99989	29.0003	9.00001		38.9996					73.0731	56.0364				207.568	0.504393
102.999	27.1913	18.9999	718.993	29.0005	599.076	1289.02	570.283	599	2819	28.9999	1529.01	47.2477	14.0009	125.065	328.998	88.9998	539.946	179.019	178.999	28.9999	568.999	539	179				29.0008	8.99952	9.00073	8.92049	29.0255	109	429.001		119					74.0741	96.5372				210.45	0.49978
87.1759	71.279	34.9999	779.415	539	28.9998	1199	1352.28	2159	1499	1379.3	1499.01	15.0909	14.0009	13.0015	538.998	29.0001	150.015	898.964	298.999	329	418.999	989.002	538.999				9.0006	18.9991	39.3048	18.9202	79.0002	8.99973	38.9999		28.9999					75.0751	52.0375				213.333	0.495213
169.073	175.069	27.0002	839.306	388.999	28.9998	388.999	28.9886	29.0114	239	269	1169.01	15.0909	104.023	83.0005	179.003	119.009	29.0301	28.9646	28.9997	839	28.9997	2219	209				9.0006	99999	9.00073	8.92049	8.99989	29.0003	9.00001		48.9994					76.0761	62.5377				216.216	0.490683
98.9995	35.0707	203	1140.3	1409	299.088	418.999	1050.28	539	689.001	989.309	1619.01	31.2231	194.121	83.0005	268.999	29.0001	180.016	418.963	809.001	478.999	388.999	1319	268.999				9.0006	148.998	49.3075	8.92049	8.99989	8.99973	38.9999		28.9999					77.0771	53.0385				219.099	0.486203
249.069	107.18	127	148.992	29.0005	179	29.0104	600.276	1139	3209	2582.31	479.003	15.0909	14.0009	13.0015	28.9997	239	58.9289	2308.97	178.999	59.0761	898.999	1319	358.998				9.0006	188.998	9.00073	8.92049	38.9998	8.99973	9.00001		9.00016					78.0781	43.5391				221.982	0.48176
46.9984	155.178	6.99984	148.992	359	179	119.058	58.9686	749	59.0869	28.9999	29	175.238	14.0009	41.0006	88.9998	119.009	359.852	28.9646	869.001	28.9999	388.999	209.001	1919				9.0006	8.99952	19.0004	38.9195	8.99989	18.9995	9.00001		38.9996					79.0791	59.0394				224.865	0.47736
2.99877	392.071	275.12	28.9918	719.001	59.0617	809	298.968	1139	1019	1019.31	1859	15.0909	14.0009	181.001	28.9997	29.0001	239.931	88.9651	178.999	119	268.999	1409	508.999				9.0006	308.997	9.00073	8.92049	8.99989	29.0003	19.0007		439.001					80.0801	259.54				227.748	0.473
2.99877	19.0007	59.0001	28.9918	89.0011	88.9993	2429.31	118.968	269.234	59.0869	59	929.004	31.2231	28.9997	153.187	358.998	479.033	29.0301	718.964	178.999	89.066	1349	509.007	478.999				9.0006	78.9993	9.00073	18.9202	58.9997	8.99973	69.0006		28.9999					81.0811	55.0405				230.631	0.46868
329.079	267.072	23	88.9913	239.004	268.999	538.998	1202.28	1019	1229	599.001	809.004	47.2477	14.0009	111.057	58.9993	358.998	150.015	838.965	869.001	629	1139	1439	328.998				19.0002	38.9999	9.00073	28.9202	8.99989	8.99973	89.0001		69.0003					82.0821	75.5412				233.514	0.464397
14.9986	319.188	51.1299	28.9918	239.004	389.159	2429.31	539.274	29.0114	1169	28.9999	779.014	15.0909	44.0016	69.0744	298.998	29.0001	88.9363	179.019	539.023	508.999	328.999	539	629				9.0006	29.0007	9.00073	28.9202	8.99989	48.9997	9.00001		79					83.0831	81.0415				236.396	0.46016
453.162	263.194	323.001	28.9918	418.999	118.999	148.999	479.273	29.0114	209	569	29	15.0909	14.0009	13.0015	28.9997	148.999	29.0301	28.9646	509	209.001	88.9992	28.9999	148.999				8.99972	329	9.00073	38.9195	58.9997	38.9999	259		59.0002					84.0841	71.5421				239.279	0.45596
38.999	75.1797	43.0001	58.9915	179.006	28.9998	119.058	298.968	478.999	209	28.9999	449.003	255.103	28.9997	55.0009	598.999	119.009	29.0301	448.964	119	508.999	749	929.002	59.0068				39.0521	9.00055	9.00073	28.9202	8.99989	8.99957	49.0005		48.9994					85.0851	67.0422				240	0.454917
7.00394	219.17	703.125	118.992	119	268.999	388.999	810.349	689.001	539	1199.42	209	95.1352	14.0009	27.0004	118.999	88.9998	118.931	118.965	178.999	779	478.998	179.001	148.999				8.99972	19.0009	9.00073	98.9199	19.001	8.99957	38.9999		38.9996					86.0861	62.5429				242.162	0.451797
139.085	43.2186	2.99972	28.9918	569	1079	749.151	28.9886	449	329	929	1199	207.101	119.171	13.0015	239.02	298.999	88.9363	148.965	28.9997	269	689	839.001	328.998				8.99972	9.00055	9.00073	18.9202	8.99989	8.99957	139		159					87.0871	123.043				245.045	0.447677
91.0978	267.072	287.072	148.992	179.006	28.9998	208.999	179.018	149	449	629.001	29	15.0909	14.0009	209.141	239.02	59.1206	99999	238.964	598.999	779	58.9995	389	298.999				419.004	9.00055	19.0213	8.92049	8.99989	69.0059	29.0006		88.9994					88.0881	88.5438				247.928	0.443593
27.0019	47.0009	323.001	148.992	29.0005	389.159	29.0104	570.283	388.999	629.001	1680.31	1229	15.0909	44.0016	69.0744	298.998	29.0001	359.852	658.974	178.999	449	418.999	209.001	1139				8.99972	9.00055	8.99955	28.9202	69.0007	8.99957	9.00001		79					89.0891	84.0445				250.811	0.439547
7.00394	476.121	211.001	478.992	239.004	299.088	119.058	840.272	1559	839.001	149	2729.01	63.0928	570.148	13.0015	28.9997	88.9998	359.852	298.964	388.999	59.0761	388.999	1649	629				9.00054	8.99961	79.0962	38.9195	8.99989	18.9996	9.00001		159					90.0901	124.545				253.694	0.43554
38.999	47.0009	243.147	28.9918	89.0011	299.088	869	359.27	89.0006	599	539	88.9996	15.0909	104.023	279.096	28.9997	59.1206	118.931	478.964	449	28.9999	208.999	179.001	358.998				9.00054	8.99961	8.99955	8.92049	99	8.99957	9.00001		38.9996					91.0911	65.0454				256.577	0.43157
10.9988	23.012	127	359.018	359	688.998	869	118.968	358.999	629.001	1680.31	299.001	511.239	149.157	195.001	268.999	59.1206	58.9289	238.964	88.9992	89.066	28.9997	1529	448.999				9.00054	8.99961	38.9993	168.919	8.99989	8.99957	19.0007		38.9996					92.0921	65.5459				259.459	0.427633
119.145	55.1827	171.001	598.993	239.004	149	119.058	419.297	539	1229	839	959.015	15.0909	14.0009	13.0015	28.9997	29.0001	118.931	718.964	58.9995	359	1049	59.0009	569				9.00054	8.99961	8.99955	88.9198	8.99989	29.0293	29.0006		19.0078					93.0931	56.0504				262.342	0.423737
2.99877	27.1913	759.116	388.993	899.001	2341	568.998	359.27	299	179.001	28.9999	1949.01	31.2231	44.0016	13.0015	58.9993	29.0001	88.9363	118.965	178.999	59.0761	388.999	1469	419.001				9.00054	8.99961	69.0834	68.9304	19.001	88.9992	19.0007		9.00016					94.0941	51.5471				265.225	0.419877
123.156	111.089	79.0409	239.14	29.0005	28.9998	328.999	690.282	629	2069	779.124	629.004	15.0909	59.176	13.0015	58.9993	29.0001	359.852	628.964	28.9997	569	689	599.001	28.9999				19.0693	88.9995	8.99955	8.92049	8.99989	8.99957	9.00001		9.00016					95.0951	52.0476				268.108	0.416053
123.156	327.074	263.001	58.9915	179.006	329	869	570.283	2939	3089	1410.31	58.9998	255.103	59.176	13.0015	28.9997	239	180.016	598.963	569	749	898.999	179.001	59.0068				28.9991	8.99961	8.99955	58.92	79.0002	8.99957	129		19.0078					96.0961	57.5519				270.991	0.412263
115.068	91.0009	47.0201	239.14	119	808.998	239	1532.28	809.006	179.001	28.9999	1259	15.0909	104.023	83.0005	418.998	29.0001	180.016	508.964	269.027	329	538.999	329.007	448.999				18.9997	8.99961	8.99955	18.9202	38.9998	29.0293	19.0007		38.9996					97.0971	68.0484				273.874	0.40851
79.1333	331.077	299.142	28.9918	329	28.9998	448.999	28.9886	149	1289	659.001	1889	15.0909	14.0009	13.0015	58.9993	119.009	239.931	88.9651	88.9992	119	538.999	569.001	958.999				9.00036	309.226	19.0213	18.9202	19.001	8.99957	29.0006		129					98.0981	113.549				276.757	0.40479
42.999	111.089	251.001	118.992	418.999	28.9998	448.999	298.968	629	959.001	689.001	29	15.0909	44.0016	13.0015	58.9993	59.1206	88.9363	658.974	28.9997	478.999	478.998	389	28.9999				9.00036	28.9998	8.99955	8.92049	8.99989	8.99957	19.0007		9.00016					99.0991	54.0496				279.64	0.401107
22.9988	71.279	727.155	269.036	869.001	299.088	359	118.968	839	1229	1349.34	1469.01	111.091	164.126	13.0015	88.9998	59.1206	118.931	598.963	269.027	89.066	28.9997	1019	298.999				18.9997	28.9998	8.99955	38.9195	8.99989	8.99957	59.0006		38.9996					100	69.4998				282.523	0.397453
2.99877	191.188	959.117	478.992	89.0011	238.999	119.058	148.967	1859.03	269	1620.3	1709.01	15.0909	28.9997	27.0004	28.9997	88.9998	539.946	388.964	28.9997	1169	178.999	1949	179				9.00036	88.9995	8.99955	58.92	8.99989	49.0005	29.0006		38.9996					100.1	69.5499				285.405	0.393843
30.9988	227.179	2.99972	1019.3	299	118.999	179	88.9676	89.0006	209	389	2549.01	31.2231	104.023	167.067	28.9997	209.095	59	58.9644	449	59.0761	448.998	389	28.9999				9.00036	8.99961	28.9997	8.92049	8.99989	8.99957	9.00001		9.00016					101.101	55.0506				288.288	0.390257
2.99877	143.189	199.105	269.036	299	149	208.999	1020.38	659	59.0869	3363	449.003	95.1352	345.001	13.0015	58.9993	29.0001	29.0301	268.964	119	329	178.999	419	419.001				58.9982	8.99961	8.99955	8.92049	69.0007	8.99957	79.0004		69.0003					102.102	85.5512				291.171	0.386707
2.99877	436.078	315.001	688.992	149	118.999	119.058	359.27	1139	1769	959	149	15.0909	44.0016	111.057	58.9993	29.0001	58.9289	208.964	149	419.07	418.999	1319	448.999				9.00036	28.9998	100000	8.92049	8.99989	129	29.0006		9.00016					103.103	56.0516				294.054	0.38319
127	139.174	11.0001	1771.3	89.0011	179	779	419.297	1769.05	179.001	119.023	1769.01	15.0909	14.0009	13.0015	268.999	29.0001	839.937	688.964	208.999	389	268.999	358.999	1349				9.00036	28.9998	59.1008	8.92049	8.99989	39.0009			19.0078					104.104	61.5559				296.937	0.379707
14.9986	71.279	195	568.993	149	988.998	359	389.276	388.999	119.004	749	118.999	15.0909	14.0009	13.0015	148.999	59.1206	150.015	868.965	238.999	269	1259	1469	569				9.00036	19.0002	19.0213	8.92049	8.99989	8.99957			9.00016					105.105	57.0526				299.82	0.376257
42.999	63.0764	55.1047	448.993	239.004	329	119.058	118.968	629	599	299.029	1529.01	15.0909	14.0009	13.0015	148.999	29.0001	150.015	628.964	569	28.9999	898.999	28.9999	148.999				9.00036	19.0002	8.99955	8.92049	79.0002	8.99957			38.9996					106.106	72.5529				302.703	0.372837
321.129	412.081	11.0001	478.992	89.0011	118.999	119.058	690.282	418.999	149	1349.34	989.005	31.2231	59.176	363.073	358.998	88.9998	29.0301	748.979	119	28.9999	778.999	1139	538.999				38.9994	8.99961	8.99955	8.92049	8.99989	8.99957			59.0002					107.107	83.0537				305.586	0.36945
35.0172	400.189	6.99984	359.018	59.0019	238.999	1019	118.968	29.0114	29.0001	2763	989.005	15.0909	14.0009	13.0015	118.999	59.1206	509.931	329.016	119	899.056	28.9997	1289	419.001				28.9991	8.99961	19.0213	58.92	8.99989	29.0293			88.9994					108.108	98.5538				308.468	0.366097
309.118	143.189	99.0587	178.992	1379	59.0617	1439	1262.27	1469	1979	1440.3	539.003	255.103	28.9997	13.0015	88.9998	29.0001	329	238.964	149	299.027	1919	179.001	118.999				9.00036	78.9999	8.99955	8.92049	8.99989	8.99957			79.0001					109.109	94.0546				311.351	0.362767
309.118	11.3381	355.292	269.036	29.0005	358.999	1049.01	539.274	119	209	28.9999	419.002	287.104	14.0009	69.0744	28.9997	29.0001	209.944	88.9651	208.999	749	629	629.001	28.9999				48.9988	8.99961	38.9993	8.92049	8.99989	8.99957			29.0092					110.11	69.5597				314.234	0.359473
14.9986	47.0009	215	178.992	569	268.999	809	268.968	418.999	569	28.9999	29	95.1352	44.0016	13.0015	28.9997	268.999	88.9363	1048.97	598.999	149.018	1319	419	88.9995				38.9994	8.99961	8.99955	8.92049	29.0255	8.99957			8.99897					111.111	60.055				317.117	0.356213
27.0019	247.072	247.001	28.9918	899.001	538.999	598.999	28.9886	29.0114	569	1019.31	2339.01	223.233	14.0009	41.0006	118.999	29.0001	29.0301	478.964	689.069	28.9999	1049	479.028	1049				9.00036	28.9998	59.1008		49.0002	59.0659			8.99897					112.112	60.5555				320	0.352983
2.99877	203.082	62.9997	28.9918	149	118.999	1439	268.968	269.234	1289	89.0002	779.014	351.121	14.0009	83.0005	28.9997	29.0001	29.0301	268.964	149	119	988.999	28.9999	958.999				9.00036	28.9998	8.99955		79.0002	49.0005			8.99897					113.113	61.056				322.883	0.349777
253.023	400.189	30.9994	388.993	149	28.9998	388.999	88.9676	569	2699	28.9999	629.004	63.0928	194.121	167.067	148.999	29.0001	660.023	508.964	28.9997	299.027	719	689.001	779.007				9.00036	19.0002	49.022		19.001	8.99957			19.0183					114.114	66.5662				325.766	0.346603
265.159	135.077	127	28.9918	179.006	28.9998	1259	298.968	449	359.001	328.999	239	47.2477	194.121	13.0015	28.9997	29.0001	299.938	329.016	28.9997	239	1289	569.001	478.999				258.993	28.9998	8.99955		8.99989	59.0659			8.99897					115.115	62.057				328.649	0.34346
173.164	448.162	687.158	178.992	89.0011	88.9993	899	630.276	809.006	59.0869	1560.31	1439.01	15.0909	164.126	279.096	28.9997	29.0001	29.0301	208.964	328.999	28.9999	208.999	389	59.0068				9.00036	8.99961	19.0213		8.99989	108.999			39					116.116	77.5581				331.532	0.340343
185.076	191.188	127	239.14	179.006	28.9998	29.0104	449.279	269.234	1109	239	989.005	15.0909	345.001	13.0015	179.003	29.0001	569.951	628.964	418.999	28.9999	1409	28.9999	1409				18.9997	19.0002	8.99955		8.99989	59.0659			8.99897					117.117	63.058				334.414	0.33726
10.9988	55.1827	139	88.9913	539	118.999	29.0104	840.272	269.234	959.001	1379.3	329.001	191.217	14.0009	55.0009	268.999	119.009	479.947	838.965	58.9995	989.173	119	1019	28.9999				18.9997	8.99961	8.99955		8.99989	59.0659			8.99897					118.118	63.5585				337.297	0.334207
35.0172	31.0784	6.99984	28.9918	359	149	1169	1472.27	539	3239	119.023	1139	15.0909	14.0009	97.0008	179.003	29.0001	150.015	148.965	298.999	209.001	358.999	599.001	1199				9.00036	39.0185	19.0213		8.99989	8.99957			8.99897					119.119	64.059				340.18	0.331177
2.99877	123.086	151.012	359.018	1679	509.085	29.0104	118.968	449	209	119.023	29	159.127	315.13	13.0015	28.9997	29.0001	179	898.964	689.069	508.999	149	239.001	209				28.9991	58.9997	59.1008		8.99989	8.99957			109					120.12	114.56				343.063	0.32818
229.17	115.077	59.0001	508.992	659	88.9993	29.0104	268.968	29.0114	2279	28.9999	58.9998	15.0909	59.176	27.0004	208.999	509	29.0301	28.9646	1049	239	298.999	749.001	629				8.99961	49.0001	8.99955		8.99989	18.9996			19.0183					121.121	70.0697				345.946	0.325207
7.00394	327.074	107	809.307	29.0005	28.9998	88.9996	28.9886	329.031	719.001	28.9999	1919	127.096	14.0009	13.0015	118.999	119.009	58.9289	179.019	418.999	1169	58.9995	839.001	1079				19.0002	88.9995	8.99955		69.0007	69.0059			8.99897					122.122	65.5605				348.829	0.32226
50.9989	215.087	43.0001	28.9918	149	209	1079.12	1502.28	269.234	2609	3033	509.003	15.0909	44.0016	13.0015	118.999	29.0001	239.931	238.964	449	569	298.999	599.001	358.998				8.99961	39.0185	8.99955		19.001	8.99957			109					123.123	116.061				351.712	0.319347
22.9988	15.0007	2.99972	1290.3	299	538.999	568.998	28.9886	1049.05	419.001	2793	1109	47.2477	14.0009	13.0015	239.02	239	389.851	118.965	449	119	988.999	149.002	28.9999				28.9998	8.99961	8.99955		8.99989	8.99957			48.9998					124.124	86.562				354.595	0.316453
7.00394	400.189	55.1047	929.236	179.006	209	1379	930.274	29.0114	809.001	1620.3	1499.01	15.0909	14.0009	13.0015	268.999	59.1206	118.931	28.9646	598.999	599	149	2159	419.001				8.99961	8.99961	19.0213		8.99989	49.0005			8.99897					125.125	67.0621				357.477	0.31359
205.084	55.1827	2.99972	209.005	269.043	299.088	88.9996	539.274	2849	569	269	269.001	15.0909	28.9997	13.0015	88.9998	148.999	88.9363	808.965	628.999	659	809	89.0088	59.0068				8.99961	88.9995	28.9997			18.9996			59					126.126	92.5631				360	0.311107
337.159	23.012	319.001	88.9913	899.001	238.999	628.999	58.9686	989.004	119.004	149	1529.01	47.2477	28.9997	13.0015	118.999	59.1206	329.862	28.9646	119	539	88.9992	449	118.999				8.99961	28.9998	8.99955			8.99957			8.99897					127.127	68.0631				360.36	0.310753
54.9988	456.19	2.99972	88.9913	329	358.999	268.999	539.274	599	599	1860.31	149	15.0909	59.176	13.0015	389.005	88.9998	270.028	1138.96	119	329	208.999	1139	688.999				49.0723	28.9998	8.99955			49.0005			19.0183					128.128	73.5732				363.243	0.307943
163.645	163.081	2.99972	508.992	449	179	208.999	28.9886	29.0114	329	1259.42	449.003	31.2231	28.9997	27.0004	389.005	29.0001	239.931	28.9646	28.9997	59.0761	778.999	389	388.999				8.99961	19.0002	8.99955			59.0659			8.99897					129.129	69.0641				366.126	0.30516
155.132	227.179	119	809.307	29.0005	838.998	2039.3	179.018	1139	1439	2312.31	118.999	143.096	74.0004	279.096	28.9997	29.0001	359.852	748.979	298.999	149.018	149	599.001	659				19.0002	8.99961	49.022			129			8.99897					130.13	69.5646				369.009	0.302403
2.99877	3.0007	6.99984	478.992	869.001	1049	239	298.968	1559	1259	869	88.9996	15.0909	14.0009	27.0004	28.9997	88.9998	118.931	88.9651	149	419.07	28.9997	1259	328.998				8.99936	69.0003	19.0213			8.99957			19.0183					131.131	75.0747				371.892	0.29967
2.99877	19.0007	6.99984	298.992	29.0005	28.9998	478.999	1020.38	58.9996	29.0001	358.999	809.004	287.104	59.176	125.065	58.9993	119.009	88.9363	28.9646	149	28.9999	119	239.001	419.001				978.974	209	8.99955			8.99957			8.99897					132.132	70.5656				374.775	0.29696
27.0019	11.3381	23	328.992	149	28.9998	809	268.968	58.9996	1499	28.9999	1229	15.0909	59.176	13.0015	28.9997	119.009	180.016	958.964	388.999	28.9999	119	1949	808.999				138.996	99.0001	8.99955			8.99957			8.99897					133.133	71.0661				377.658	0.29428
185.076	231.185	47.0201	809.307	29.0005	718.998	989.083	329.276	149	119.004	1259.42	1409	15.0909	44.0016	13.0015	148.999	88.9998	149	448.964	28.9997	89.066	508.999	1679	508.999				8.99936	8.99961	8.99955			8.99957			79.0001					134.134	106.567				380.541	0.291623
177.177	396.067	295	269.036	599.001	28.9998	628.999	148.967	29.0114	629.001	569	869.005	63.0928	28.9997	517.08	28.9997	388.999	270.028	988.965	238.999	269	28.9997	1799	268.999				8.99936	19.0002	8.99955			8.99957			8.99897					135.135	72.0671				383.423	0.28899
71.1265	412.081	135.021	508.992	659	538.999	628.999	28.9886	539	329	89.0002	689.004	15.0909	74.0004	13.0015	28.9997	29.0001	389.851	1438.97	149	28.9999	28.9997	1139	268.999				8.99936	8.99961	49.022			18.9996			8.99897					136.136	72.5676				386.306	0.286383
2.99877	75.1797	27.0002	959.301	89.0011	898.998	388.999	1080.28	329.031	149	28.9999	1259	207.101	149.157	27.0004	148.999	119.009	869.937	28.9646	328.999	209.001	568.999	1169	659				8.99936	28.9998	19.0213			29.0293			39					137.137	88.0686				389.189	0.283797
10.9988	808.08	143	2161.3	629	268.999	239	1202.28	539	2939	239	869.005	15.0909	14.0009	447.078	28.9997	148.999	299.938	28.9646	479.065	119	268.999	209.001	148.999				8.99936	8.99961	28.9997			8.99957								138.138	138.138				392.072	0.281237
30.9988	283.065	115	118.992	119	118.999	179	840.272	179	269	119.023	29	143.096	14.0009	13.0015	418.998	178.999	209.944	28.9646	298.999	359	418.999	28.9999	659				8.99936	379.308	8.99955			49.0005								139.139	139.139				394.955	0.278703
221.144	255.079	299.142	58.9915	59.0019	628.998	1139	1202.28	2099	749.002	2853	178.999	111.091	14.0009	377.08	88.9998	59.1206	539.946	118.965	539.023	449	88.9992	1379.02	28.9999				18.9987	49.0001				8.99957								140.14	140.14				397.838	0.276193
95.1554	99.0824	139	28.9918	269.043	179	598.999	449.279	749	119.004	839	2279.01	15.0909	14.0009	69.0744	28.9997	29.0001	509.931	538.963	238.999	239	119	929.002	419.001				69.0266	19.0002				49.0005								141.141	141.141				400.721	0.273703
2.99877	11.3381	79.0409	269.036	359	1169	989.083	179.018	269.234	269	1650.31	1289	15.0909	14.0009	13.0015	28.9997	29.0001	99999	358.964	929.001	28.9999	719	59.0009	478.999				29.2818	8.99961				8.99957								142.142	142.142				403.604	0.271237
2.99877	83.0756	95.0293	88.9913	388.999	538.999	58.9997	268.968	179	1019	2312.31	1949.01	15.0909	59.176	13.0015	28.9997	209.095	299.938	238.964	178.999	989.173	208.999	509.007	28.9999				9.07505	8.99961				49.0005								143.143	143.143				406.486	0.268793
139.085	95.0007	6.99984	478.992	29.0005	88.9993	1469.31	58.9686	119	599	2282.3	2369.01	79.0984	14.0009	97.0008	148.999	59.1206	839	298.964	689.069	89.066	538.999	809.001	358.998				9.07505	69.0003				8.99957								144.144	144.144				409.369	0.266373
10.9988	159.079	2.99972	28.9918	539	118.999	1079.12	810.349	2099	1649	28.9999	629.004	31.2231	270.133	13.0015	118.999	298.999	180.016	329.016	88.9992	478.999	28.9997	1169	538.999				9.07505	49.0001				8.99957								145.145	145.145				412.252	0.263973
46.9984	468.186	55.1047	448.993	1319	509.085	58.9997	28.9886	418.999	29.0001	1109.31	839.008	79.0984	14.0009	181.001	28.9997	29.0001	58.9289	88.9651	358.999	59.0761	1139	779.001	388.999				9.07505	8.99961				8.99957								146.146	146.146				415.135	0.2616
107.245	71.279	203	209.005	29.0005	28.9998	749.151	1952.27	509	629.001	449	569.003	15.0909	59.176	83.0005	28.9997	328.999	779.933	418.963	178.999	269	418.999	28.9999	508.999				9.07505	8.99961				49.0005								147.147	147.147				418.018	0.259243
131.018	46.9996	2.99972	28.9918	479.015	1350.11	29.0104	720.275	358.999	1559	89.0002	779.014	63.0928	14.0009	13.0015	118.999	29.0001	99999	598.963	28.9997	269	28.9997	179.001	328.998				9.07505	8.99961				18.9996								148.148	148.148				420.901	0.256913
409.153	403.145	43.0001	688.992	569	389.159	29.0104	419.297	89.0006	1829	59	419.002	15.0909	149.157	13.0015	28.9997	29.0001	389.851	508.964	28.9997	1079	629	1589	2039				19.0003	39.0185				8.99957								149.149	149.149				423.784	0.254603
10.9988	399.182	11.0001	239.14	299	628.998	58.9997	750.246	29.0114	1289	389	58.9998	15.0909	28.9997	97.0008	118.999	29.0001	88.9363	28.9646	689.069	179.001	149	89.0088	1409				9.00042	179				78.9987								150.15	150.15				426.667	0.252317
22.9988	311.164	143	508.992	59.0019	179	749.151	1262.27	418.999	1499	239	449.003	15.0909	44.0016	125.065	58.9993	29.0001	88.9363	568.964	269.027	478.999	659.008	569.001	388.999				9.00042	39.0185				8.99957								151.151	151.151				429.55	0.250047
193.143	67.1726	115	148.992	749.001	179	299	28.9886	269.234	989.001	779.124	1259	15.0909	14.0009	279.096	58.9993	29.0001	118.931	58.9644	88.9992	299.027	28.9997	149.002	448.999				9.00042	8.99961				8.99957								152.152	152.152				432.432	0.2478
95.1554	34.9996	103	28.9918	359	778.998	29.0104	509.282	329.031	59.0869	269	2129.01	143.096	89.0002	69.0744	28.9997	29.0001	630.047	148.965	509	269	298.999	89.0088	268.999				9.00042	69.0003				8.99957								153.153	153.153				435.315	0.24558
127	151.069	6.99984	1530.3	629	299.088	689	28.9886	388.999	959.001	1920.3	269.001	47.2477	14.0009	13.0015	28.9997	88.9836	779	58.9644	569	209.001	328.999	2519.02	1019				9.01825	8.99961				29.0293								154.154	154.154				438.198	0.243373
50.9989	23.0002	51.1299	989.405	89.0011	748.999	388.999	479.273	689.001	449	809	839.008	15.0909	44.0016	13.0015	58.9993	178.982	150.015	208.964	929.001	28.9999	328.999	1019	28.9999				9.01825	8.99961												155.155	155.155				441.081	0.241187
139.085	207.154	30.9994	359.018	29.0005	299.088	179	990.278	29.0114	1469	839	1979.01	31.2231	89.0002	13.0015	28.9997	58.9814	209.944	28.9646	149	299.027	659.008	269	28.9999				59.0002	8.99961												156.156	156.156				443.964	0.239023
87.1759	99.001	15.2042	328.992	539	299.088	538.998	28.9886	1139	359.001	328.999	2459.01	15.0909	119.171	27.0004	28.9997	88.9836	29.0301	448.964	1259.08	89.066	178.999	809.001	388.999				129	9.0006												157.157	157.157				446.847	0.23688
173.164	6.99979	47.0201	209.005	29.0005	509.085	29.0104	329.276	418.999	839.001	869	1769.01	319.243	134.116	391.001	28.9997	58.9814	58.9289	448.964	88.9992	28.9999	598.999	1949	388.999				8.99966	9.0006												158.158	158.158				449.73	0.234753
2.99877	46.9996	51.1299	178.992	749.001	268.999	299	1412.38	29.0114	1319	1980.31	359.001	15.0909	28.9997	97.0008	28.9997	28.9813	58.9289	28.9646	238.999	899.056	388.999	689.001	719				8.99966	29.0004												159.159	159.159				452.613	0.23265
123.156	515.12	163.001	809.307	569	718.998	29.0001	179.018	119	2549	269	779.014	79.0984	119.171	83.0005	88.9998	418.981	660.023	478.964	149	149.018	1019	59.0009	148.999				109.001	18.9995												160.16	160.16				455.495	0.230567
74.9986	15.0003	419.143	88.9913	29.0005	299.088	389.001	179.018	1409	1349	149	29	15.0909	270.133	13.0015	28.9997	28.9813	29.0301	1768.97	929.001	28.9999	28.9997	59.0009	209				8.99966	9.0006												161.161	161.161				458.378	0.228503
58.9993	383.145	759.116	359.018	89.0011	538.999	1892	419.297	539	59.0869	2973	2519.14	31.2231	14.0009	279.096	88.9998	28.9813	270.028	358.964	28.9997	719.001	448.998	1019	1289				8.95856	9.0006												162.162	162.162				461.261	0.226453
2.99877	751.11	62.9997	448.993	29.0005	238.999	1202.01	58.9686	29.0114	959.001	3453	1529.01	47.2477	285.134	41.0006	28.9997	28.9813	99999	808.965	208.999	59.0761	448.998	689.001	179				48.892	9.0006												163.163	163.163				464.144	0.224427
2.99877	179.143	27.0002	359.018	59.0019	209	149.001	359.27	29.0114	929.001	689.001	719.025	31.2231	134.116	13.0015	28.9997	28.9813	299.938	688.964	628.999	28.9999	149	209.001	28.9999				8.95856	9.0006												164.164	164.164				467.027	0.222417
50.9989	6.99979	15.2042	658.992	418.999	88.9993	479.008	359.27	2069	1649	689.001	419.002	15.0909	239.128	27.0004	179.003	28.9813	118.931	1228.97	28.9997	449	1469	389	358.998				8.95856	9.0006												165.165	165.165				469.91	0.22043
46.9984	42.9995	303	28.9918	179.006	28.9998	29.0001	389.276	2819	149	2552.4	959.015	15.0909	28.9997	83.0005	208.999	58.9814	509.931	658.974	88.9992	28.9999	178.999	1319	388.999				58.6166	39.0001												166.166	166.166				472.793	0.218453
7.00394	159.147	91.0007	718.993	149	1079	1892	870.27	269.234	269	1229.41	2549.01	15.0909	14.0009	13.0015	28.9997	118.982	29.0301	88.9651	28.9997	569	719	28.9999	28.9999				8.95856	18.9995												167.167	167.167				475.676	0.216503
309.118	127.171	70.9999	269.036	29.0005	59.0617	359.001	298.968	179	989.001	3453	1709.01	95.1352	59.176	13.0015	28.9997	28.9813	299.938	868.965	28.9997	539	1199	1019	28.9999				8.95856	9.0006												168.168	168.168				478.559	0.214567
95.1554	131.13	311.001	298.992	59.0019	179	1412	960.271	269.234	569	59	389.002	143.096	14.0009	237.162	28.9997	28.9813	29.0301	778.964	88.9992	149.018	58.9995	329.007	59.0068				18.9992	9.0006												169.169	169.169				480	0.213603
173.164	71.0211	39.0003	28.9918	388.999	209	779.024	359.27	629	659.126	809	1079.01	15.0909	14.0009	13.0015	298.998	28.9813	89	898.964	119	28.9999	208.999	269	388.999				48.892	9.0003												170.17	170.17				481.441	0.212653
265.159	71.0211	215	28.9918	929.001	238.999	179	238.968	209	359.001	358.999	1199	31.2231	89.0002	13.0015	88.9998	28.9813	118.931	58.9644	119	209.001	268.999	329.007	268.999				8.95856	9.0003												171.171	171.171				484.324	0.21075
10.9988	115	727.155	239.14	359	28.9998	209	449.279	179	359.001	358.999	959.015	63.0928	134.116	69.0744	118.999	28.9813	270.028	179.019	388.999	269	749	179.001	209				8.95856	29.0003												172.172	172.172				487.207	0.208867
58.9993	75.0002	303	118.992	418.999	88.9993	29.0001	148.967	89.0006	2549	2552.4	1589.01	175.238	28.9997	13.0015	58.9993	88.9836	29	28.9646	899.073	269	238.999	119.001	28.9999				18.9992	69.0003												173.173	173.173				490.09	0.207003
119.145	351.141	27.0002	658.992	179.006	88.9993	659.002	840.272	418.999	89.0007	28.9999	29	15.0909	14.0009	13.0015	328.998	28.9813	58.9289	268.964	208.999	119	1049	509.007	478.999				8.95856	9.0003												174.174	174.174				492.973	0.20516
38.999	687.122	51.1299	28.9918	149	299.088	329.001	179.018	1049.05	659.126	119.023	749.004	15.0909	179.128	13.0015	58.9993	268.981	359	88.9651	28.9997	59.0761	719	149.002	599				8.95856	19.0003												175.175	175.175				495.856	0.203327
46.9984	91.0856	2.99972	118.992	29.0005	118.999	29.0001	960.271	929	869.001	2282.3	29	111.091	28.9997	13.0015	28.9997	148.981	29.0301	28.9646	328.999	539	418.999	719.02	629				209	9.0003												176.176	176.176				498.739	0.201513
2.99877	75.0002	74.9997	239.14	359	118.999	149.001	28.9886	29.0114	419.001	539	509.003	31.2231	14.0009	181.001	88.9998	88.9836	209.944	28.9646	88.9992	59.0761	448.998	1139	88.9995				28.9998	19.0003												177.177	177.177				501.622	0.199717
261.171	439.073	6.99984	28.9918	749.001	59.0617	1352	209.099	179	1169	239	58.9998	175.238	14.0009	97.0008	88.9998	28.9813	539.946	28.9646	298.999	389	58.9995	839.001	868.999				8.99961	29.0003												178.178	178.178				504.505	0.19794
143.153	79.2039	30.9994	118.992	119	778.998	1412	29.0006	839	59.0869	239	29	15.0909	74.0004	13.0015	88.9998	28.9813	180.016	1048.97	208.999	779	478.998	869.025	209					9.0003												179.179	179.179				507.387	0.19618
185.076	167.181	55.1047	1590.31	659	238.999	239.001	59.0005	29.0114	779.001	1049.35	1529.01	15.0909	59.176	13.0015	28.9997	58.9814	88.9363	1768.97	28.9997	659	629	28.9999	28.9999					19.0003												180.18	180.18				510.27	0.19443
177.177	383.145	15.2042	269.036	239.004	28.9998	599.002	2639	149	1979	959	779.014	15.0909	14.0009	27.0004	28.9997	298.981	270.028	88.9651	298.999	89.066	28.9997	89.0088	358.998					9.0003												181.181	181.181				513.153	0.1927
67.0709	415.148	47.0201	839.306	59.0019	209	149.001	59.0005	2249	3149	1410.31	509.003	15.0909	14.0009	55.0009	118.999	28.9813	29.0301	118.965	88.9992	839	839	89.0088	118.999					39.0009												182.182	182.182				516.036	0.190983
237.085	2.99976	195	148.992	149	118.999	59.0003	779	358.999	1169	509	149	63.0928	14.0009	83.0005	148.999	28.9813	689.937	28.9646	779.016	478.999	58.9995	389	118.999																	183.183	183.183				518.919	0.189283
325.142	42.9995	27.0002	28.9918	359	419.04	329.001	2639	58.9996	689.001	1379.3	809.004	15.0909	14.0009	111.057	268.999	148.981	509	568.964	88.9992	28.9999	1379	1799	1439																	184.184	184.184				521.802	0.187603
245.166	215.14		989.405	29.0005	688.998	659.002	809.001	358.999	29.0001	59	1529.01	15.0909	119.171	13.0015	778.999	28.9813	329.862	238.964	659	269	28.9997	28.9999	538.999																	185.185	185.185				524.685	0.185933
143.153	343.125		28.9918	418.999	389.159	29.0001	329.001	29.0114	29.0001	779.124	239	15.0909	14.0009	27.0004	239.02	148.981	270.028	88.9651	208.999	449	1679	479.028	118.999																	186.186	186.186				527.568	0.184283
225.082	115		269.036	418.999	149	569.002	809.001	29.0114	419.001	59	88.9996	15.0909	14.0009	97.0008	358.998	418.981	58.9289	28.9646	58.9995	329	418.999	239.001	28.9999																	187.187	187.187				530.45	0.182647
2.99877	127.171		269.036	719.001	179	59.0003	479.001	659	89.0007	2101.31	749.004	495.235	14.0009	97.0008	88.9998	28.9813	59	28.9646	388.999	989.173	58.9995	89.0088	688.999																	188.188	188.188				533.333	0.181023
107.245	15.0003		508.992	449	688.998	1322	629.001	449	1589	1379.3	209	111.091	28.9997	13.0015	389.005	28.9813	180.016	28.9646	28.9997	119	328.999	1049.02	508.999																	189.189	189.189				536.216	0.179423
71.1265	75.0002		478.992	899.001	268.999	29.0001	29.0006	449	749.002	389	1559.01	79.0984	59.176	13.0015	179.003	28.9813	29.0301	28.9646	238.999	59.0761	208.999	1139	28.9999																	190.19	190.19				539.099	0.17783
62.9993	107.041		88.9913	29.0005	358.999	1352	359.001	29.0114	719.001	3483	29	15.0909	59.176	13.0015	58.9993	28.9813	930.099	28.9646	28.9997	59.0761	988.999	179.001	508.999																	191.191	191.191				541.982	0.17625
87.1759	91.0856		88.9913	149	1139	29.0001	29.0006	569	419.001	89.0002	178.999	15.0909	495.345	335.073	28.9997	28.9813	29.0301	118.965	178.999	449	119	329.007	59.0068																	192.192	192.192				544.865	0.17469
561.174	11.0291		28.9918	29.0005	389.159	1922	59.0005	29.0114	29.0001	1470.41	1049	15.0909	28.9997	27.0004	58.9993	28.9813	270.028	329.016	88.9992	28.9999	1439	149.002	28.9999																	193.193	193.193				547.748	0.17314
139.085	311.164		28.9918	89.0011	448.999	59.0003	299.001	1079	179.001	1259.42	29	111.091	14.0009	27.0004	118.999	28.9813	119	88.9651	28.9997	329	958.999	329	28.9999																	194.194	194.194				550.631	0.17161
107.245	59.0002		328.992	119	509.085	89.0004	299.001	29.0114	29.0001	2252.31	2279.01	31.2231	14.0009	13.0015	88.9998	28.9813	299.938	58.9644	1199	28.9999	178.999	28.9997	28.9999																	195.195	195.195				553.514	0.17009
177.177	11.0291		28.9918	29.0005	448.999	149.001	1829	149	29.0001	2191.31	929.004	159.127	119.171	13.0015	28.9997	838.982	719	1288.96	58.9995	478.999	238.999	419	358.998																	196.196	196.196				556.396	0.168583
71.1265	207.154		359.018	359	419.04	419.002	89.0001	2039.05	1169	1830.31	178.999	15.0909	14.0009	13.0015	28.9997	28.9813	29.0301	388.964	269.027	119	238.999	659	1469																	197.197	197.197				559.279	0.167097
14.9986	223.175		178.992	299	59.0617	779.024	2639	179	1829	1079.31	239	79.0984	14.0009	69.0744	28.9997	28.9813	29.0301	58.9644	28.9997	689.001	1229	1229	868.999																	198.198	198.198				562.162	0.165613
7.00394	2.99976		418.993	689.001	28.9998	29.0001	59.0005	2039.05	1169	1079.31	29	15.0909	59.176	13.0015	28.9997	28.9813	88.9363	28.9646	238.999	299.027	388.999	719	328.998																	199.199	199.199				565.045	0.164153
54.9988	23.0002		58.9915	149	209	689.031	1679	29.0114	2819	899.004	449.003	15.0909	14.0009	13.0015	358.998	88.9836	359.852	298.964	208.999	119	839	779.12	118.999																	200	200				567.928	0.162703
14.9986	455.144		688.992	149	118.999	119	179.001	1019	2039	2883	118.999	31.2231	209.111	13.0015	28.9997	28.9813	180.016	28.9646	269.027	89.066	88.9992	89.0002	388.999																	200.2	200.2				570.811	0.161267
	599.129		628.992	179.006	1019	179	29.0006	2429.02	2069	719	1829	31.2231	59.176	97.0008	28.9997	88.9836	29.0301	598.963	298.999	28.9999	568.999	58.9995	808.999																	201.201	201.201				573.694	0.159843
	167.181		239.14	239.004	28.9998	29.0001	329.001	719.001	329	1049.35	1559.01	15.0909	14.0009	55.0009	88.9998	28.9813	269	238.964	119	599	58.9995	749	88.9995																	202.202	202.202				576.577	0.15843
	379.123		388.993	539	268.999	1352	659	179	569	358.999	88.9996	63.0928	14.0009	83.0005	88.9998	208.981	630.047	28.9646	509	269	88.9992	569.009	448.999																	203.203	203.203				579.459	0.157037
	87.0444		88.9913	1439	358.999	29.0001	29.0006	58.9996	689.001	1109.31	719.025	15.0909	14.0009	13.0015	88.9998	28.9813	420.081	388.964	269.027	449	629	149	538.999																	204.204	204.204				582.342	0.155653
	231.134		1230.41	29.0005	778.998	509.002	149	29.0114	59.0869	2131.31	389.002	127.096	14.0009	41.0006	28.9997	869	689.937	688.964	58.9995	89.066	508.999	28.9997	59.0068																	205.205	205.205				585.225	0.15428
	50.9998		148.992	659	1380	599.002	479.001	1199.01	59.0869	899.004	1919	79.0984	330.071	13.0015	208.999	118.982	239.931	118.965	269.027	209.001	448.998	869	88.9995																	206.206	206.206				588.108	0.15292
	27.0003		388.993	149	118.999	299.001	1709	29.0114	1679	659.001	1109	15.0909	14.0009	27.0004	28.9997	118.982	359	179.019	598.999	28.9999	598.999	1289	988.999																	207.207	207.207				590.991	0.151573
	87.0444		239.14	239.004	688.998	59.0003	449.009	89.0006	59.0869	929	2039.01	143.096	14.0009	27.0004	148.999	148.981	58.9997	28.9646	58.9995	508.999	358.999	1109	599																	208.208	208.208				593.874	0.150243
	147.169		718.993	149	118.999	29.0001	209.001	209	689.001	239	989.005	31.2231	28.9997	13.0015	58.9993	58.9814	268.998	808.965	659	89.066	598.999	869	28.9999																	209.209	209.209				596.757	0.14892
	375.145		508.992	29.0005	358.999	29.0001	929.002	539	1979	28.9999	1769.01	15.0909	59.176	13.0015	28.9997	28.9813	268.998	628.964	88.9992	839	598.999	209	1439																	210.21	210.21				599.64	0.14761
	2.99976		28.9918	299	59.0617	29.0001	449.009	629	2399	328.999	2549.01	15.0909	14.0009	13.0015	448.998	58.9814	28.9998	448.964	238.999	119	28.9997	389	179																	211.211	211.211				600	0.14745
	99999		328.992	89.0011	28.9998	119	389.001	1889	1019	1139.31	149	15.0909	28.9997	111.057	148.999	28.9813	88.9992	718.964	1019	28.9999	1889	329	508.999																	212.212	212.212				602.523	0.146317
	79.2039		359.018	629	358.999	209	299.001	58.9996	59.0869	28.9999	2189.01	111.091	585.123	55.0009	88.9998	28.9813	28.9998	298.964	28.9997	89.066	568.999	689	268.999																	213.213	213.213				605.405	0.14503
	2.99976		448.993	29.0005	28.9998	449.001	329.001	569	59.0869	719	1529.01	47.2477	14.0009	139.146	28.9997	118.982	28.9998	118.965	28.9997	209.001	418.999	119	209																	214.214	214.214				608.288	0.143757
	46.9996		508.992	449	59.0617	299.001	269	1079	1529	209	2129.01	15.0909	14.0009	13.0015	118.999	119	239.022	808.965	28.9997	629	268.999	329	719																	215.215	215.215				611.171	0.142493
	59.0002		58.9915	59.0019	88.9993	29.0001	179.001	1229	89.0007	28.9999	449.003	15.0909	14.0009	83.0005	298.998	298.981	239.022	118.965	749	569	268.999	1529.16	28.9999																	216.216	216.216				614.054	0.141243
	15.0003		28.9918	59.0019	28.9998	419.002	29.0006	299	59.0869	629.001	1439.01	15.0909	28.9997	27.0004	179.003	28.9813	119	238.964	58.9995	239	28.9997	269	298.999																	217.217	217.217				616.937	0.140007
	75.0002		118.992	119	209	29.0001	329.001	1199.01	359.001	2552.4	869.005	15.0909	14.0009	13.0015	88.9998	58.9814	28.9998	418.963	539.023	269	749	839	28.9999																	218.218	218.218				619.82	0.13878
	19.0002		628.992	209	778.998	1232	869.001	449	1409	269	29	15.0909	149.157	13.0015	28.9997	149	88.9992	718.964	388.999	119	749	209	388.999																	219.219	219.219				622.703	0.137567
	491.16		118.992	299	1621	809.31	1349	269.234	959.001	1560.31	1589.01	111.091	14.0009	237.162	88.9998	178.982	58.9997	329.016	1259.08	508.999	88.9992	599.001	239.018																	220.22	220.22				625.586	0.13636
	199.217		298.992	29.0005	299.088	59.0003	329.001	58.9996	929.001	689.001	2759.01	111.091	126.982	69.0744	118.999	88.9836	119	28.9646	58.9995	59.0761	1229	119	28.9999																	221.221	221.221				628.468	0.13517
	6.99979		359.018	29.0005	28.9998	269.001	1439	58.9996	209	1319.31	599.003	47.2477	110.982	111.057	389.005	28.9813	28.9998	568.964	88.9992	179.001	719	749	958.999																	222.222	222.222				631.351	0.133987
	151.069		688.992	29.0005	268.999	659.002	269	478.999	719.001	89.0002	1109	15.0909	14.9816	27.0004	508.998	88.9836	88.9992	88.9651	178.999	449	388.999	28.9997	209																	223.223	223.223				634.234	0.132817
	159.147		809.307	239.004	179	119	89.0001	29.0114	899.001	28.9999	269.001	15.0909	14.9816	13.0015	389.005	58.9814	388.998	58.9644	28.9997	689.001	178.999	419	719																	224.224	224.224				637.117	0.131657
	111		118.992	239.004	179	689.031	419.001	29.0114	1469	89.0002	1259	47.2477	62.9825	41.0006	28.9997	358.982	58.9997	28.9646	298.999	28.9999	28.9997	719	88.9995																	225.225	225.225				640	0.13051
	67.1726		929.236	29.0005	179	329.001	839.001	869.053	3299	209	1229	15.0909	14.9816	41.0006	118.999	28.9813	328.998	238.964	328.999	28.9999	749	359	209																	226.226	226.226				642.883	0.12937
	339.095		178.992	29.0005	599.076	179	389.001	449	329	28.9999	869.005	63.0928	78.9821	27.0004	118.999	28.9813	119	538.963	298.999	239	1139	28.9997	28.9999																	227.227	227.227				645.766	0.128243
	83.0003		118.992	119	928.997	149.001	209.001	959	2339	1049.35	1769.01	15.0909	159.09	97.0008	58.9993	88.9836	58.9997	28.9646	28.9997	179.001	149	239.001	569																	228.228	228.228				648.649	0.127123
	46.9996		239.14	479.015	628.998	359.001	509.003	2939	1949	3183	1259	15.0909	46.9819	55.0009	118.999	28.9813	178.999	268.964	178.999	1289.3	448.998	28.9997	388.999																	229.229	229.229				651.532	0.126017
	2.99976		568.993	269.043	118.999	89.0004	149	659	479	239	719.025	15.0909	30.9822	251.079	268.999	28.9813	268.998	778.964	388.999	28.9999	88.9992	779.12	268.999																	230.23	230.23				654.414	0.124917
	287.125		388.993	179.006	59.0617	1262	599	149	239	358.999	1019	15.0909	46.9819	41.0006	88.9998	28.9813	268.998	298.964	149	179.001	58.9995	449.001	268.999																	231.231	231.231				657.297	0.123833
	42.9995		118.992	29.0005	358.999	119	299.001	149	149	89.0002	899.005	15.0909	95.1021	13.0015	58.9993	28.9813	268.998	88.9651	28.9997	569	418.999	359	239.018																	232.232	232.232				660.18	0.122753
	2.99976		269.036	179.006	538.999	119	659	209	929.001	2943	1619.01	15.0909	14.9816	167.067	328.998	28.9813	28.9998	28.9646	28.9997	389	388.999	419	478.999																	233.233	233.233				663.063	0.121687
	50.9998		28.9918	1499	149	29.0001	1349	869.053	719.001	149	178.999	79.0984	46.9819	55.0009	118.999	28.9813	58.9997	358.964	598.999	89.066	448.998	719	28.9999																	234.234	234.234				665.946	0.12063
	391.107		628.992	179.006	149	29.0001	89.0001	929	3119	209	569.003	15.0909	14.9816	55.0009	58.9993	28.9813	28.9998	28.9646	178.999	28.9999	88.9992	149	179																	235.235	235.235				668.829	0.119583
	167.181		88.9913	29.0005	808.998	29.0001	1139.02	179	659.126	1980.31	1229	319.243	14.9816	41.0006	88.9998	28.9813	178.999	358.964	358.999	89.066	898.999	58.9995	388.999																	236.236	236.236				671.712	0.118547
	479.143		28.9918	359	358.999	29.0001	629.001	779	2549	659.001	899.005	127.096	62.9825	69.0744	28.9997	58.9814	178.999	58.9644	208.999	179.001	418.999	659	448.999																	237.237	237.237				674.595	0.117517
	6.99979		418.993	29.0005	329	89.0004	89.0001	89.0006	1979	659.001	1229	31.2231	14.9816	41.0006	298.998	28.9813	448.998	718.964	509	89.066	208.999	1139	28.9999																	238.238	238.238				677.477	0.1165
	115		28.9918	569	538.999	209	359.001	449	1979	239	2009.01	15.0909	14.9816	55.0009	28.9997	28.9813	28.9998	88.9651	58.9995	119	448.998	58.9995	388.999																	239.239	239.239				680.36	0.11549
	46.9996		148.992	269.043	28.9998	599.002	509.003	1229	869.001	1259.42	779.014	31.2231	14.9816	41.0006	58.9993	148.981	88.9992	28.9646	238.999	629	448.998	89.0002	88.9995																	240.24	240.24				683.243	0.114487
	491.16		448.993	119	1139	89.0004	59.0005	869.053	509	59	1199	15.0909	14.9816	27.0004	88.9998	28.9813	58.9997	838.965	269.027	749	778.999	239.001	28.9999																	241.241	241.241				686.126	0.1135
	279.079		508.992	179.006	179	59.0003	149	29.0114	269	269	359.001	15.0909	46.9819	13.0015	28.9997	28.9813	539.156	448.964	58.9995	629	178.999	149	88.9995																	242.242	242.242				689.009	0.112517
	135.116		269.036	1499	59.0617	299.001	149	1229	179.001	28.9999	749.004	15.0909	14.9816	97.0008	239.02	58.9814	28.9998	628.964	238.999	149.018	508.999	119	148.999																	243.243	243.243				691.892	0.111547
	42.9995		148.992	59.0019	268.999	299.001	1439	269.234	959.001	209	1769.01	47.2477	159.09	13.0015	179.003	28.9813	28.9998	28.9646	659	1079	149	119	118.999																	244.244	244.244				694.775	0.110583
	42.9995		568.993	29.0005	28.9998	119	29.0006	329.031	1889	119.023	989.005	15.0909	30.9822	13.0015	179.003	118.982	28.9998	208.964	58.9995	719.001	119	779.12	328.998																	245.245	245.245				697.658	0.109627
	251.146		58.9915	29.0005	118.999	29.0001	2639	58.9996	539	1800.31	1289	15.0909	30.9822	13.0015	148.999	28.9813	28.9998	688.964	1049	179.001	1229	28.9997	569																	246.246	246.246				700.541	0.108683
	83.0003		28.9918	479.015	149	29.0001	299.001	989.004	1199	659.001	1019	15.0909	14.9816	125.065	28.9997	58.9814	178.999	148.965	749	239	1199	509.001	88.9995																	247.247	247.247				703.423	0.107747
	135.116		598.993	479.015	28.9998	299.001	299.001	29.0114	179.001	89.0002	1319.01	223.233	14.9816	13.0015	28.9997	28.9813	239.022	28.9646	88.9992	809	28.9997	209	28.9999																	248.248	248.248				706.306	0.106813
	135.116		209.005	2699	599.076	59.0003	599	209	59.0869	179	178.999	15.0909	62.9825	13.0015	28.9997	178.982	359.028	148.965	569	419.07	28.9997	1049	629																	249.249	249.249				709.189	0.1059
	771.154		239.14	269.043	268.999	269.001	89.0001	329.031	59.0869	1049.35	88.9996	31.2231	95.1021	55.0009	28.9997	28.9813	88.9992	298.964	28.9997	28.9999	598.999	28.9997	118.999																	250.25	250.25				712.072	0.104987
	123.258		28.9918	59.0019	209	1382.01	1109	29.0114	1049	1560.31	1109	15.0909	14.9816	13.0015	28.9997	208.981	148.999	118.965	28.9997	119	28.9997	1109	538.999																	251.251	251.251				714.955	0.10408
	15.0003		148.992	209	28.9998	899.312	359.001	29.0114	1289	1620.3	2519.14	79.0984	62.9825	13.0015	118.999	28.9813	88.9992	179.019	149	508.999	448.998	629.001	569																	252.252	252.252				717.838	0.103187
	319.063		239.14	479.015	628.998	869.303	89.0001	929	419.001	328.999	1649.01	15.0909	46.9819	41.0006	239.02	148.981	28.9998	28.9646	149	89.066	358.999	209	268.999																	253.253	253.253				720	0.102523
	2.99976		1079.3	179.006	628.998	779.024	179.001	418.999	509	28.9999	209	15.0909	62.9825	167.067	88.9998	28.9813	208.998	178.999	28.9997	959.001	28.9997	1139	1349																	254.254	254.254				720.721	0.102303
	62.9994		118.992	359	118.999	239.001	1469	89.0006	509	839	1529.01	31.2231	78.9821	111.057	28.9997	238.982	119	659.298	388.999	839	58.9995	989.001	148.999																	255.255	255.255				723.604	0.101423
	211.135		508.992	719.001	299.088	659.002	1049	29.0114	1139	179	1739.01	15.0909	46.9819	27.0004	179.003	268.981	28.9998	539.299	479.065	749	749.001	239.001	749																	256.256	256.256				726.486	0.100557
	6.99979		28.9918	509.001	28.9998	689.031	329.001	29.0114	899.001	179	1019	15.0909	99999	13.0015	28.9997	118.982	28.9998	28.9997	539.023	209.001	149	329	659																	257.257	257.257				729.369	0.0996933
	11.0291		598.993	509.001	538.999	119	569.008	29.0114	1379	2582.31	1559.01	15.0909	14.9816	55.0009	208.999	148.981	88.9992	178.999	28.9997	28.9999	959.002	689	268.999																	258.258	258.258				732.252	0.09884
	2.99976		239.14	599.001	268.999	299.001	2639	1169	1439	1169.41	839.008	15.0909	191.063	27.0004	28.9997	28.9813	1259	28.9997	358.999	119	389	209	148.999																	259.259	259.259				735.135	0.09799
	19.0002		269.002	629	1891	569.002	329.001	329.031	1049	599.001	2099.01	15.0909	14.9816	55.0009	58.9993	28.9813	239.022	119.249	509	149.018	28.9997	359	1289																	260.26	260.26				738.018	0.0971567
	19.0002		569.001	388.999	358.999	29.0001	389.001	869.053	1049	28.9999	29	31.2231	46.9819	41.0006	28.9997	29	628.998	88.9992	58.9995	689.001	58.9995	509.001	28.9999																	261.261	261.261				740.901	0.0963267
	99.001		449.002	239.004	149	1262	1319	478.999	28.9996	569.001	1319.01	15.0909	14.9816	13.0015	179.003	28.9813	809.018	1139.3	779.016	149.018	1589.01	599.001	629																	262.262	262.262				743.784	0.0955033
	171.15		299.002	239.004	59.0617	299.001	419.001	1079	1409	419	539.003	31.2231	46.9819	153.187	179.003	28.9813	478.998	88.9992	208.999	28.9999	299	449.001	749																	263.263	263.263				746.667	0.0946867
	2.99976		59.0014	1019	88.9993	959.312	2639	29.0114	2009	1559	569.003	15.0909	14.9816	167.067	118.999	28.9813	268.998	449.299	628.999	1199	299	1019.03	59.0068																	264.264	264.264				749.55	0.0938767
	187.147		29.0246	659	838.998	29.0001	299.001	358.999	748.999	809.001	659.003	15.0909	95.1021	13.0015	118.999	88.9836	28.9998	689.299	208.999	89.066	179	989.001	88.9995																	265.265	265.265				752.432	0.0930767
	2.99976		29.0246	719.001	688.998	299.001	1469	238.999	1079	269	2369.01	31.2231	14.9816	83.0005	268.999	88.9836	28.9998	58.9995	208.999	659	88.9992	89.0002	179																	266.266	266.266				755.315	0.0922833
	195.416		119.001	418.999	448.999	29.0001	419.001	689.001	3329	1469	569.003	111.091	95.1021	13.0015	148.999	88.9836	178.999	389.3	238.999	28.9999	1379	209	719																	267.267	267.267				758.198	0.0914967
	107.041		839.001	269.043	179	419.002	599	29.0114	689.001	29.0005	599.003	15.0909	14.9816	125.065	28.9997	88.9836	418.999	359	479.065	28.9999	629.147	28.9997	239.018																	268.268	268.268				761.081	0.0907233
	111		29.0246	239.004	299.088	299.001	719	119	509	149	629.004	15.0909	14.9816	27.0004	58.9993	28.9813	28.9998	28.9997	119	28.9999	509.001	299	538.999																	269.269	269.269				763.964	0.08995
	67.1726		209.002	479.015	118.999	119	119.001	269.234	1139	239	539.003	15.0909	14.9816	27.0004	58.9993	28.9813	178.999	989.3	149	269	179	119	28.9999																	270.27	270.27				766.847	0.0891867
	2.99976		239.005	29.0005	509.085	89.0004	1139.02	689.001	299	89.0002	1259	63.0928	14.9816	13.0015	208.999	28.9813	28.9998	419.297	28.9997	28.9999	269	28.9997	629																	271.271	271.271				769.73	0.0884333
	75.0002		29.0246	239.004	358.999	209	59.0005	119	839	59.0003	1799.01	47.2477	14.9816	125.065	418.998	28.9813	28.9998	569.301	149	329	179	58.9995	388.999																	272.272	272.272				772.613	0.08768
	103		29.0246	299	268.999	29.0001	29.0006	719.001	28.9996	29.0005	719.025	15.0909	14.9816	55.0009	28.9997	148.981	239.022	929.221	28.9997	149.018	239	149	358.998																	273.273	273.273				775.495	0.0869367
	15.0003		29.0246	29.0005	299.088	59.0003	2639	149	89.0003	1259	239	31.2231	14.9816	13.0015	58.9993	28.9813	658.998	149	28.9997	839	119	809	1379																	274.274	274.274				778.378	0.0862
	163.14		569.001	418.999	1199	1742.27	239.001	388.999	28.9996	89.0002	1769.01	15.0909	14.9816	13.0015	208.999	28.9813	958.999	28.9997	58.9995	629	119	449.001	688.999																	275.275	275.275				781.261	0.08547
	303.151		89.0011	89.0011	59.0617	149.001	1589	29.0114	28.9996	29.0005	1619.01	15.0909	14.9816	27.0004	268.999	28.9813	58.9997	28.9997	119	269	809.002	89.0002	328.998																	276.276	276.276				784.144	0.0847467
	95.0204		59.0014	1169	28.9998	239.001	149	29.0114	299	869	29	13.0002	446.984	55.0009	28.9997	88.9836	28.9998	1139.3	598.999	389	1169	89.0002	239.018																	277.277	277.277				787.027	0.08403
	95.0204		89.0011	149	149	779.024	1679	449	239	1349.01	1319.01	13.0002	206.982	41.0006	28.9997	208.981	28.9998	539.299	719	869	539.001	329	719																	278.278	278.278				789.91	0.0833233
	34.9996		179.001	329	28.9998	479.008	1799	539	299	1559	989.005	280.094	14.9816	69.0744	28.9997	238.982	388.998	149	88.9992	28.9999	1079	1229	629																	279.279	279.279				792.793	0.08262
	583.155		89.001	659	28.9998	119	1019	58.9996	89.0003	1259	1679.01	13.0002	14.9816	153.187	28.9997	418.981	268.998	239.019	509	59.0761	509.001	299	388.999																	280.28	280.28				795.676	0.0819233
			29	509.001	118.999	149.001	659	1019	1109	569.001	58.9998	83.1236	238.982	13.0015	28.9997	238.982	28.9998	88.9992	149	269	149	569.009	538.999																	281.281	281.281				798.559	0.0812333
			1259	329	268.999	29.0001	239.001	119	1229	59.0003	719.025	13.0002	14.9816	27.0004	28.9997	268.981	119	689.299	539.023	539	1079	809	448.999																	282.282	282.282				801.441	0.08055
			29	59.0019	149	419.002	119.001	58.9996	778.999	149	2699.01	27.1037	78.9821	13.0015	28.9997	28.9813	119	479.3	28.9997	209.001	419	179	179																	283.283	283.283				804.324	0.0798733
			599.002	2309	599.076	89.0004	149	29.0114	538.999	29.0005	269.001	55.1362	318.983	27.0004	118.999	178.982	268.998	389.3	208.999	629	239	899	1079																	284.284	284.284				807.207	0.0792067
			119.001	1319	238.999	1051.3	1679	1139	449	479	2939.01	13.0002	46.9819	83.0005	148.999	29	178.999	629.305	479.065	59.0761	599.002	779.12	1079																	285.285	285.285				810.09	0.07854
			359.001	329	59.0617	29.0001	599	869.053	58.9997	1319	599.003	13.0002	14.9816	41.0006	179.003	118.982	58.9997	929.221	178.999	419.07	899.001	119	629																	286.286	286.286				812.973	0.07788
			779.001	59.0019	118.999	929.309	389.001	149	2279	1289	178.999	13.0002	110.982	13.0015	418.998	88.9836	119	149	569	449	1349	239.001	28.9999																	287.287	287.287				815.856	0.07723
			389.001	689.001	358.999	29.0001	929.002	1319	239	899	389.002	168.13	14.9816	13.0015	28.9997	88.9836	148.999	149	1259.08	419.07	299	329	419.001																	288.288	288.288				818.739	0.0765833
			449.001	359	1109	329.001	299.001	929	509	659.001	1679.01	13.0002	14.9816	27.0004	58.9993	118.982	28.9998	88.9992	358.999	149.018	239	479.001	388.999																	289.289	289.289				821.622	0.07594
			29	149	268.999	1111.31	1049	269.234	28.9996	269	1499.01	13.0002	14.9816	41.0006	118.999	118.982	268.998	209.073	58.9995	809	749.001	329	448.999																	290.29	290.29				824.505	0.0753033
			59.0009	269.043	358.999	269.001	89.0001	418.999	269	208.999		41.0006	14.9816	111.057	268.999	28.9813	88.9992	509.299	360.304	59.0761	1289	329	28.9999																	291.291	291.291				827.387	0.0746767
			29	29.0005	748.999	839.309	419.001	629	359	1649		13.0002	14.9816	41.0006	28.9997	358.982	239.022	28.9997	28.9997	28.9999	269	299	118.999																	292.292	292.292				830.27	0.07405
			629.001	89.0011	509.085	29.0001	329.001	449	898.999	119.011		153.117	95.1021	13.0015	28.9997	28.9813	268.998	28.9997	450.304	209.001	329	58.9995	569																	293.293	293.293				833.153	0.0734367
			389.001	388.999	1591	1322	29.0006	179	869	29.0005		83.1236	30.9822	27.0004	28.9997	58.9814	268.998	28.9997	208.999	59.0761	269	1529.16	569																	294.294	294.294				836.036	0.0728233
			119.001	29.0005	329	1382.01	1649	2369	149.001	599.001		13.0002	14.9816	13.0015	88.9998	28.9813	359.028	149	89.0002	419.07	389	1739	239.018																	295.295	295.295				838.919	0.07222
			509.001	449	358.999	869.303	149		478.999	719		294.015	14.9816	27.0004	118.999	28.9813	28.9998	28.9997	208.999	28.9999	329	239.001	1589																	296.296	296.296				840	0.0719933
			59.0009	89.0011	88.9993	779.024	29.0006		179.001	89.0002		97.1711	14.9816	55.0009	58.9993	58.9814	178.999	449.299	89.0002	28.9999	149	629.001	899																	297.297	297.297				841.802	0.0716167
			89.001	599.001	179	749.002	509.003		119	1079		55.1362	46.9819	41.0006	28.9997	28.9813	28.9998	689.299	59.0005	149.018	479.001	239.001	328.998																	298.298	298.298				844.685	0.0710233
			59.0009	418.999	1921	359.001	1169		119	59.0003		139.133	46.9819	13.0015	58.9993	148.981	178.999	88.9992	149	449	28.9997	599.001	88.9995																	299.299	299.299				847.568	0.0704333
			59.0009	179.006	509.085	1892	899.002		119	179		125.13	30.9822	27.0004	28.9997	28.9813	58.9997	929.221	450.304	1169	479.001	419	1499																	300	300				850.45	0.06985
			329.019	149	658.998	449.001	1889		28.9996	29.0005		13.0002	14.9816	13.0015	148.999	28.9813	718.998	959.298	89.0002	239	88.9992	149	28.9999																	300.3	300.3				853.333	0.0692733
			59.0009	1499	59.0617	149.001	2189		1349	179		433.999	30.9822	13.0015	148.999	118.982	148.999	329	208.999	28.9999	419	839	868.999																	301.301	301.301				856.216	0.0686967
			239.002	149	419.04	1682.09	209.001		3029	119.011		13.0002	14.9816	41.0006	28.9997	148.981	148.999	329	299	1019	1559	28.9997	268.999																	302.302	302.302				859.099	0.06813
			239.002	418.999	209	119	1049		839	59.0003		13.0002	78.9821	13.0015	718.999	28.9813	28.9998	569.301	690.407	478.999	839.002	389	448.999																	303.303	303.303				861.982	0.06757
			29	29.0005	509.085	29.0001	1199		509	328.999		13.0002	30.9822	351.21	28.9997	268.981	28.9998	329	1320.3	179.001	389	389	1139																	304.304	304.304				864.865	0.06701
			29	299	358.999	809.31	29.0006		869	629		97.1711	14.9816	319.08	389.005	28.9813	119	329	660.3	419.07	1379	419	179																	305.305	305.305				867.748	0.0664567
			299.072	179.006	28.9998	779.024	359.001		1169	29.0005		55.1362	126.982	351.21	28.9997	298.981	28.9998	299	28.9997	539	569.001	28.9997	388.999																	306.306	306.306				870.631	0.0659067
			89.001	388.999	329	89.0004	749.021		989.018	1079		83.1236	14.9816	31.0003	88.9998	28.9813	88.9992	299	690.407	149.018	509.001	899	749																	307.307	307.307				873.514	0.06537
			719.001	329	628.998	29.0001	989.001		658.999	599.001		13.0002	78.9821	14.9996	28.9997	58.9814	88.9992	299	269	389	509.001	629.001	298.999																	308.308	308.308				876.396	0.06483
			119.001	59.0019	898.998	509.002	59.0005		2309	269		433.999	46.9819	14.9996	358.998	208.981	869.032	28.9997	149	389	88.9992	719	1139																	309.309	309.309				879.279	0.0643
			59.0009	119	118.999	1622	959.001		28.9996	1619		153.117	14.9816	14.9996	28.9997	179	328.998	149	390.304	239	299	359	1319																	310.31	310.31				882.162	0.06377
			29	119	209	59.0003	719		1259	269		378.184	14.9816	351.21	28.9997	58.9814	28.9998	419.297	510.3	419.07	119	28.9997	1469																	311.311	311.311				885.045	0.06325
			29	29.0005	1049	59.0003	2279		598.999	29.0005		238.118	14.9816	31.0003	28.9997	58.9814	718.998	839.298	149	28.9999	28.9997	89.0002	328.998																	312.312	312.312				887.928	0.0627333
			209.001	329	538.999	1592	329.001		1649	1409		41.0006	14.9816	223.115	58.9993	449	119	28.9997	28.9997	209.001	779.002	28.9997	1319																	313.313	313.313				890.811	0.06222
				119	118.999	269.001	29.0006		989.018	29.0005		13.0002	30.9822	79.0002	239.02	28.9813	119	28.9997	28.9997	989.173	1349	209	1319																	314.314	314.314				893.694	0.06171
				89.0001	808.998	509.002	749.021		28.9996	358.999		13.0002	126.982	14.9996	148.999	28.9813	388.998	1049.3	690.407	449	28.9997	629.001	118.999																	315.315	315.315				896.577	0.0612067
				269	688.998	59.0003	149		28.9996	119.011		13.0002	95.1021	14.9996	28.9997	28.9813	28.9998	58.9995	510.3	449	749.001	239.001	479																	316.316	316.316				899.459	0.0607067
				269	118.999	299.001	329.001		748.999	29.0005		13.0002	14.9816	191.001	28.9997	208.981	88.9992	58.9995	59.0005	149.018	1259	28.9997	1049																	317.317	317.317				902.342	0.06021
				359.001	149	29.0001	89.0001		1469	179		13.0002	14.9816	111	28.9997	28.9813	58.9997	58.9995	299	389	629.147	239.001	629																	318.318	318.318				905.225	0.05972
				239.001	419.04	29.0001	359.001		329	509.001		13.0002	14.9816	14.9996	58.9993	28.9813	208.998	239.019	208.999	869	149	419	959.001																	319.319	319.319				908.108	0.05924
				389	838.998	29.0001	119.001		209.001	449		153.117	14.9816	31.0003	28.9997	148.981	28.9998	359	208.999	508.999	1229	28.9997	689.001																	320.32	320.32				910.991	0.05876
				29	28.9998		119.001		718.999	719		13.0002	222.983	14.9996	58.9993	28.9813	208.998	209.073	269	239	659.002	89.0002	1079																	321.321	321.321				913.874	0.05828
				29	28.9998		269		1139	239		168.13	14.9816	303.167	88.9998	118.982	148.999	268.999	119	389	899.001	269	58.9999																	322.322	322.322				916.757	0.05781
				868.999	149		1559		329	59.0003		139.133	14.9816	46.9999	28.9997	478.991	569.043	329	208.999	119	329	689	839.004																	323.323	323.323				919.64	0.0573433
				359.001	569.062		1409		28.9996	29.0005		252.13	206.982	79.0002	179.003	298.981	148.999	1441.31	119	508.999	719.002	569.009	929.002																	324.324	324.324				922.523	0.0568767
				89.0001	389.159		869.001		538.999	809.001		153.117	30.9822	14.9996	179.003	268.981	328.998	178.999	540.3	449	419	539	1619																	325.325	325.325				925.405	0.05642
				179	59.0617		2639		28.9996	89.0002		13.0002	46.9819	255.152	148.999	28.9813	508.998	119.249	208.999	269	1019	119	1019																	326.326	326.326				928.288	0.0559633
				149	238.999		449.009		269	989		13.0002	14.9816	14.9996	28.9997	28.9813	599.064	449.299	59.0005	749	359	419	839.004																	327.327	327.327				931.171	0.0555133
				269	299.088		869.001		718.999	839.001		13.0002	30.9822	14.9996	28.9997	28.9813	28.9998	299	450.304	28.9999	869.001	28.9997	299																	328.328	328.328				934.054	0.0550667
				29	419.04		239.001		569	419		13.0002	46.9819	31.0003	718.999	28.9813	88.9992	629.305	1470.3	478.999	58.9995	119	1319																	329.329	329.329				936.937	0.0546233
				59.0156	778.998		299.001		1439	1019		97.1711	14.9816	31.0003	328.998	29	119	149	269	28.9999	58.9995	299	269																	330.33	330.33				939.82	0.0541867
				209.025	419.04		149		1439	29.0005		13.0002	270.983	14.9996	179.003	358.982	508.998	809.299	208.999	209.001	149	58.9995	809																	331.331	331.331				942.703	0.05375
				299	299.088		299.001		2129.01	1199		27.1037	14.9816	14.9996	569.023	329	628.998	509.299	208.999	478.999	1379	1439	359.001																	332.332	332.332				945.586	0.0533233
				299	28.9998		179.001		28.9996	299.006		27.1037	46.9819	95.0088	28.9997	89.0001	28.9998	209.073	89.0002	28.9999	689.002	119	28.9999																	333.333	333.333				948.468	0.0528967
				419.001	59.0617		239.001		2579	59.0003		55.1362	14.9816	31.0003	88.9998	1049	658.998	28.9997	510.3	179.001	28.9997	569.009	749																	334.334	334.334				951.351	0.0524733
				449.046	209		479.001		419	29.0005		13.0002	14.9816	14.9996	88.9998	89.0001	388.998	239.019	328.999	179.001	1289	509.001	239																	335.335	335.335				954.234	0.0520533
				719	268.999		1049		1829.15	1499.01		13.0002	30.9822	351.21	58.9993	28.9993	148.999	1410.31	420.378	209.001	28.9997	1199	569																	336.336	336.336				957.117	0.05164
				29	209		59.0005		959	389		13.0002	14.9816	14.9996	208.999	148.999	148.999	239.019	1230.26	28.9999	719.002	299	1349																	337.337	337.337				960	0.05123
				29	28.9998		569.008		598.999	89.0002		433.999	14.9816	191.001	28.9997	89.0001	28.9998	28.9997	480.3	539	1349	419	389.001																	338.338	338.338				962.883	0.0508233
				29	29.112		1049		989.018	299.006		83.1236	14.9816	127.001	28.9997	1769	239.022	719.296	178.999	1199	1439	869	689.001																	339.339	339.339				965.766	0.05042
				689.001	419		299.001		179.001	1169		55.1362	14.9816	31.0003	28.9997	28.9993	208.998	1561.3	149	719.001	1589.01	58.9995	239																	340.34	340.34				968.649	0.0500167
				449.046	29.112		29.0006		299	29.0005		13.0002	14.9816	287.148	28.9997	1109	28.9998	1441.31	28.9997	269	1289	1049	869.001																	341.341	341.341				971.532	0.0496233
				29	89.1437		539.001		598.999	809.001		378.184	206.982	14.9996	28.9997	268.999	28.9998	299	1170.24	449	1019	479.001	239																	342.342	342.342				974.414	0.0492333
				29	59.1272		29.0006		538.999	29.0005		153.117	14.9816	14.9996		478.999	508.998	389.3	420.378	508.999	629.147	629.001	329.001																	343.343	343.343				977.297	0.04884
				29	29.112		359.001		119	1289		196.132	30.9822	46.9999		779.008	208.998	359	178.999	89.066	239	449.001	479																	344.344	344.344				980.18	0.0484567
				29	389		659		2609	149		238.118	30.9822	14.9996		28.9993	239.022	268.999	570.297	629	449.001	149	719.001																	345.345	345.345				983.063	0.0480767
				509.001	59.1272		119.001		209.001	119.011		13.0002	62.9825	143.001		1259	28.9998	119.249	149	629	749.001	509.001	28.9999																	346.346	346.346				985.946	0.0476967
				29	29.112		449.009		239	569.001		139.133	14.9816	223.115		238.999	178.999	268.999	59.0005	28.9999	359	449.001	1049																	347.347	347.347				988.829	0.04732
				29	239.126		359.001		239	149		153.117	110.982	303.167		239	178.999	28.9997	28.9997	239	269	329	659.001																	348.348	348.348				991.712	0.0469533
				89.0001	389		1289		329	869		13.0002	46.9819	14.9996		1259	298.999	28.9997	28.9997	28.9999	119	719	88.9998																	349.349	349.349				994.595	0.0465833
				29	179.117		329.001		28.9996	839.001		13.0002	14.9816	31.0003		329.032	28.9998	88.9992	480.3	269	719.002	239.001	239																	350.35	350.35				997.477	0.04622
				179	389		29.0006		388.999	208.999		139.133	78.9821	63.0788		28.9993	178.999	329	89.0002	209.001	749.001	749	209.001																	351.351	351.351				1000.36	0.04586
				1559	29.112		599		1349	389		41.0006	14.9816	207.136		419.229	178.999	88.9992	28.9997	28.9999	419	449.001	1739																	352.352	352.352				1003.24	0.0454967
				59.0156	329		869.001		1079	59.0003		41.0006	14.9816	31.0003		359	28.9998	178.999	630.304	839	779.002	299	209.001																	353.353	353.353				1006.13	0.0451467
				329	29.112		449.009		1139	269		27.1037	14.9816	14.9996		329.032	119	239.019	28.9997	89.066	359	58.9995	629																	354.354	354.354				1009.01	0.0447967
				59.0156	29.112		1169		929	389		153.117	14.9816	31.0003		569.008	268.998	28.9997	600.301	989.173	809.002	869	1499																	355.355	355.355				1011.89	0.04445
				119	119.158		269		628.999	899		83.1236	14.9816	111		1379	298.999	149	208.999	28.9999	689.002	659	269																	356.356	356.356				1014.77	0.0441033
				239.001	509		539.001		478.999	1559		55.1362	78.9821	14.9996		238.999	28.9998	149	360.304	89.066	329	539	149.001																	357.357	357.357				1017.66	0.04376
				119	29.112		599		1739	1319		168.13	46.9819	31.0003		1319	239.022	329	59.0005	28.9999	119	809	749																	358.358	358.358				1020.54	0.04342
				1019	119		149		2519	119.011		433.999	14.9816	14.9996		28.9993	58.9997	28.9997	119	269	28.9997	419	1049																	359.359	359.359				1023.42	0.0430867
				239.001	29.112		479.001		58.9997	719		168.13	14.9816	46.9999		208.999	58.9997	28.9997	690.407		1139	1049	809																	360.36	360.36				1026.31	0.0427567
				269	479				1199.02	1469		97.1711	14.9816	14.9996		89.0001	28.9998	239.019	269		299	629.001	1199																	361.361	361.361				1029.19	0.0424233
				89.0001	29.112				28.9996	1259		168.13	206.982	79.0002		28.9993	58.9997	299	119		629.147	119	88.9998																	362.362	362.362				1032.07	0.0421
				479.001	149				1289	239		182.137	14.9816	14.9996		28.9993	119	329	28.9997		389	839	419.001																	363.363	363.363				1034.95	0.0417767
				149	269				1409	749.001		27.1037	14.9816	14.9996		58.999	58.9997	839.298	269		509.001	479.001	149.001																	364.364	364.364				1037.84	0.0414567
				29	29				239	89.0002		13.0002	14.9816	31.0003		89.0001	88.9992	329	480.3		509.001	119	149.001																	365.365	365.365				1040.72	0.0411367
				539.001	269				1409	659.001		27.1037	14.9816	351.21		179	28.9998	359	208.999		149	599.001	719.001																	366.366	366.366				1043.6	0.0408267
				299	29.112				658.999	449		55.1362	46.9819	14.9996		148.999	88.9992	749.299	119		689.002	539	509.001																	367.367	367.367				1046.49	0.0405133
				209.025	89				28.9996	989		13.0002	30.9822	63.0788		628.998	298.999	329	149		179	419	1949																	368.368	368.368				1049.37	0.0402033
				89.0001	29				28.9996	328.999		462.029	14.9816	46.9999		28.9993	749.015	479.3	930.304		269	28.9997	1139																	369.369	369.369				1052.25	0.0398967
				29	59.1272				89.0003	689.001		97.1711	14.9816	351.21		958.998	88.9992	599.302	28.9997		119	28.9997	299																	370.37	370.37				1055.14	0.0395967
				269	209.132				718.999	449		13.0002	30.9822	14.9996		329.032	178.999	749.299	299		539.001	1049	899.001																	371.371	371.371				1058.02	0.0393
				119	149.118				628.999	1229		69.1215	335.115	14.9996		89.0001	178.999	58.9995	208.999		599.002	119	989.002																	372.372	372.372				1060.9	0.039
				569.001	179				239	29.0005		55.1362	46.9819	14.9996		419.229	28.9998	28.9997	360.304		509.001	299	1529																	373.373	373.373				1063.78	0.0387033
				1109	29.112				1439	389		153.117	14.9816	31.0003		538.998	178.999	28.9997	89.0002		1079	269	869.001																	374.374	374.374				1066.67	0.0384167
				989	179.117				1379	1289		97.1711	14.9816	14.9996		808.998	88.9992	88.9992	28.9997		599.002	28.9997	389.001																	375.375	375.375				1069.55	0.0381233
				119	209				1649	119.011		97.1711	14.9816	14.9996		268.999	88.9992	209.073	149		989.001	299	1949																	376.376	376.376				1072.43	0.0378367
				659.001	29.112				2429	869		69.1215	14.9816	14.9996		58.999	718.998	629.305	660.3		749.001	419	1559																	377.377	377.377				1075.32	0.0375533
				209.025	29.112				28.9996	449		336.024	46.9819	31.0003		148.999	88.9992	58.9995	119		989.001	119	719.001																	378.378	378.378				1078.2	0.03727
				179	29.112				149.001	59.0003		13.0002	78.9821	46.9999		1109	88.9992	1079.31	28.9997		269	419	1409																	379.379	379.379				1080	0.0370967
				149	119				119	1199		13.0002	95.1021	31.0003		119	388.998	149	119		629.147	209	929.002																	380.38	380.38				1081.08	0.0369933
				29	119				1019.01	749.001		97.1711	14.9816	95.0088		749.013	28.9998	299	28.9997		58.9995		659.001																	381.381	381.381				1083.96	0.0367167
				539.001	119.158				299	599.001		196.132	14.9816	14.9996		779.008	28.9998	449.299	328.999		779.002		839.004																	382.382	382.382				1086.85	0.0364433
				1379	29.112				898.999	29.0005		13.0002	14.9816	143.001		28.9993	119	28.9997	1440.31		899.001		599																	383.383	383.383				1089.73	0.0361733
				119	149				898.999	449		280.094	254.983	383.164		628.998	88.9992	839.298	450.304		1079		899.001																	384.384	384.384				1092.61	0.0359067
				89.0001	29				1559	1409		196.132	14.9816	14.9996		89.0001	148.999	209.073	480.3		209		869.001																	385.385	385.385				1095.5	0.0356367
				239.001	119.158				1199.02	1139.26		41.0006	14.9816	46.9999		58.999	28.9998	1229.3	89.0002		28.9997		179.001																	386.386	386.386				1098.38	0.0353733
				449.046	539				359	1079		13.0002	30.9822	143.001		298.999	58.9997	1259.3	299		329		839.004																	387.387	387.387				1101.26	0.0351133
				29	149.118				569	629		97.1711	14.9816	95.0088		179	178.999	779.299	720.31		1289		88.9998																	388.388	388.388				1104.14	0.0348567
				89.0001	239				1829.15	29.0005		168.13	14.9816	351.21		718.998	58.9997	268.999	28.9997		209		539.001																	389.389	389.389				1107.03	0.0345967
				2129	29				149.001	629		69.1215	238.982	14.9996		119	119	989.3	510.3		329		209.001																	390.39	390.39				1109.91	0.0343433
				269	329				598.999	1199		168.13	175.081	14.9996		179	268.998	209.073	28.9997		299		1979																	391.391	391.391				1112.79	0.03409
				119	29.112				628.999	599.001		196.132	62.9825	159.073		58.999	28.9998	839.298	28.9997		659.002		449																	392.392	392.392				1115.68	0.03384
				29	149				598.999	179		13.0002	14.9816	95.0088		598.999	268.998	299	59.0005		239		58.9999																	393.393	393.393				1118.56	0.0335933
				599.001	119				1169	29.0005		252.13	14.9816	207.136		119	28.9998	569.301	870.304		479.001		88.9998																	394.394	394.394				1121.44	0.0333467
				209.025	89				598.999	299.006		153.117	95.1021	239.145		1019	28.9998	449.299	28.9997		1109		209.001																	395.395	395.395				1124.32	0.0331067
				898.999	299				209.001	1079		97.1711	78.9821	175.141		28.9993	268.998	449.299	59.0005		1259		1409																	396.396	396.396				1127.21	0.0328667
				419.001	59				1499	1049		350.04	14.9816	79.0002		28.9993	28.9998	58.9995	1740.3		58.9995		689.001																	397.397	397.397				1130.09	0.03263
				1199	449.116				869	59.0003		13.0002	175.081	31.0003		329.032	28.9998	88.9992	720.31		749.001		269																	398.398	398.398				1132.97	0.03239
				29	29				778.999	779		153.117	175.081	14.9996		298.999	478.998	28.9997	59.0005		779.002		269																	399.399	399.399				1135.86	0.0321567
				89.0001	29.112				658.999	869		13.0002	95.1021	46.9999		538.998	298.999	389.3	480.3		359		299																	400	400				1138.74	0.0319267
				719	29.112				449	689.001		196.132	318.983	14.9996		298.999	28.9998	539.299	28.9997		239		599																	400.4	400.4				1141.62	0.0316967
				659.001	59				28.9996	269		13.0002	46.9819	14.9996		238.999	148.999	1169.3	28.9997		689.002		1469																	401.401	401.401				1144.5	0.0314667
				89.0001	299				28.9996	599.001		97.1711	30.9822	46.9999		329	508.998	749.299	28.9997		209		839.004																	402.402	402.402				1147.39	0.0312433
				569.001	389				1169	929.001		13.0002	30.9822	303.167		99999	28.9998	419.297	328.999		419		1469																	403.403	403.403				1150.27	0.03102
				239.001	29.112				628.999	59.0003		97.1711	14.9816	14.9996		119	838.998	149	299		509.001		209.001																	404.404	404.404				1153.15	0.0308
				779	59.1272				58.9997	59.0003		139.133	14.9816	207.136		538.998	239.022	88.9992	89.0002		419		539.001																	405.405	405.405				1156.04	0.03058
				119	149.118				149.001	29.0005		55.1362	14.9816	14.9996		89.0001	268.998	209.073	360.304		329		629																	406.406	406.406				1158.92	0.03036
				89.0001	149				329	29.0005		41.0006	14.9816	79.0002		298.999	239.022	929.221	178.999		1619		28.9999																	407.407	407.407				1161.8	0.0301433
				209.025	179				269	208.999		55.1362	30.9822	127.001		478.999	418.999	268.999	299		269		719.001																	408.408	408.408				1164.68	0.0299333
				119	509				778.999	299.006		13.0002	206.982	143.001		28.9993	28.9998	299	119		839.002		869.001																	409.409	409.409				1167.57	0.02972
				629.087	29				658.999	449		13.0002	95.1021	14.9996		538.998	178.999	539.299	780.3		1079		539.001																	410.41	410.41				1170.45	0.02951
				389	179.117				1379	1589		13.0002	14.9816	14.9996		329.032	28.9998	359	59.0005		869.001		299																	411.411	411.411				1173.33	0.0293033
				59.0156					2309	599.001		41.0006	30.9822	31.0003		358.999	418.999	809.299	208.999		1649		28.9999																	412.412	412.412				1176.22	0.0291
				359.001					839	119.011		97.1711	14.9816	63.0788		329.032	28.9998	209.073	149		88.9992		689.001																	413.413	413.413				1179.1	0.0288967
				1499					1409	1289		139.133	14.9816	46.9999		268.999	28.9998	28.9997	89.0002		28.9997		1169																	414.414	414.414				1181.98	0.0286933
				1019					149.001	269		13.0002	14.9816	31.0003		298.999	148.999	28.9997	28.9997		329		779																	415.415	415.415				1184.86	0.02849
				539.001					179.001	179		125.13	78.9821	143.001		419.229	388.998	389.3	59.0005		1079		88.9998																	416.416	416.416				1187.75	0.0282967
				149					2819	599.001		153.117	14.9816	14.9996		179	119	659.298	328.999		28.9997		119.001																	417.417	417.417				1190.63	0.0280967
				299					1469	1589		13.0002	14.9816	14.9996		89.0001	88.9992	389.3	1320.3		959.002		28.9999																	418.418	418.418				1193.51	0.0279033
				329					598.999	719		139.133	159.09	63.0788		1409.01	28.9998	1169.3	59.0005		149		509.001																	419.419	419.419				1196.4	0.02771
				629.087					149.001	719		153.117	14.9816	367.131		268.999	88.9992	178.999	208.999		28.9997		299																	420.42	420.42				1199.28	0.02752
				179					28.9996	1289		27.1037	14.9816	63.0788		179	119	629.305	510.3		749.001		209.001																	421.421	421.421				1200	0.0274733
				119					808.999	29.0005		13.0002	14.9816	111		89.0001	28.9998	1410.31	28.9997		749.001		1229																	422.422	422.422				1202.16	0.02733
				29					929	1289		196.132	62.9825	431.001		148.999	508.998	359	510.3		1289		1529																	423.423	423.423				1205.05	0.0271433
				389					179.001			13.0002	14.9816	207.136		119	208.998	28.9997	420.378		539.001		2159																	424.424	424.424				1207.93	0.02696
				839					269			13.0002	14.9816	14.9996		58.999	58.9997	268.999	1080.3		88.9992		299																	425.425	425.425				1210.81	0.0267733
				419.001					209.001			69.1215	14.9816	31.0003		58.999	28.9998	449.299	208.999		539.001		599																	426.426	426.426				1213.69	0.02659
				29					538.999			97.1711	78.9821	351.21		478.999	58.9997	1169.3	420.378		389		929.002																	427.427	427.427				1216.58	0.02641
				779					1679			182.137	30.9822	447.145		179	28.9998	1109.3	149		629.147		209.001																	428.428	428.428				1219.46	0.0262333
				509.001					149.001			196.132	14.9816	351.21		208.999	508.998	479.3	328.999		58.9995		149.001																	429.429	429.429				1222.34	0.0260533
				29					269			13.0002	14.9816	63.0788		58.999	148.999	509.299	28.9997		329		719.001																	430.43	430.43				1225.23	0.0258767
				539.001					808.999			546.093	14.9816	223.115		148.999	208.998	299	149		209		179.001																	431.431	431.431				1228.11	0.0257033
				89.0001					689.001			153.117	95.1021	127.001		329.032	508.998	28.9997	239.044		88.9992		1439																	432.432	432.432				1230.99	0.02553
				119					598.999			307.999	14.9816	14.9996		238.999	268.998	28.9997	178.999		28.9997		119.001																	433.433	433.433				1233.87	0.02536
				989					569			55.1362	30.9822	14.9996		119	178.999	58.9995	480.3		419		1289																	434.434	434.434				1236.76	0.02519
				149								363.999	95.1021	63.0788		448.999	28.9998	119.249	480.3		239		719.001																	435.435	435.435				1239.64	0.02502
				269								13.0002	14.9816	14.9996		179	88.9992	58.9995	119		1169		119.001																	436.436	436.436				1242.52	0.0248533
				1469								13.0002	126.982	79.0002		208.999	239.022	629.305	208.999		28.9997		119.001																	437.437	437.437				1245.41	0.0246867
				89.0001								13.0002	14.9816	14.9996		268.999	58.9997	869.297	28.9997		28.9997		299																	438.438	438.438				1248.29	0.02453
				359.001								125.13	14.9816	271.077		238.999	58.9997	389.3	299		58.9995		899.001																	439.439	439.439				1251.17	0.0243667
				89.0001								406.004	62.9825	31.0003		419.229	28.9998	28.9997	28.9997		58.9995		1139																	440.44	440.44				1254.05	0.0242033
				29								13.0002	14.9816	14.9996		1079.01	388.998	119.249	299		539.001		539.001																	441.441	441.441				1256.94	0.0240433
				179								83.1236	14.9816	111		538.998	119	119.249	89.0002		329		779																	442.442	442.442				1259.82	0.02389
				749.001								153.117	14.9816	79.0002		569.008	119	389.3	420.378		179		149.001																	443.443	443.443				1262.7	0.0237333
				29								41.0006	398.983	63.0788		58.999	208.998	659.298	119		509.001		599																	444.444	444.444				1265.59	0.0235767
				29								13.0002	14.9816	95.0088		28.9993	148.999	329	299		209		179.001																	445.445	445.445				1268.47	0.0234233
				539.001								13.0002	46.9819	14.9996		179	178.999	569.301	570.297		209		1529																	446.446	446.446				1271.35	0.0232733
				239.001								69.1215	62.9825	95.0088		389.006	328.998	749.299	1080.3		179		869.001																	447.447	447.447				1274.23	0.0231233
				269								83.1236	14.9816	31.0003		809	88.9992	419.297	1740.3		359		119.001																	448.448	448.448				1277.12	0.0229733
				419.001								27.1037	14.9816	111		58.999	508.998	149	450.304		359		119.001																	449.449	449.449				1280	0.0228233
				719								13.0002	14.9816	31.0003		179	178.999	119.249	208.999		389		239																	450.45	450.45				1282.88	0.02268
				29								13.0002	14.9816	14.9996		959	88.9992	569.301	28.9997		1289		509.001																	451.451	451.451				1285.77	0.0225333
				89.0001								97.1711	30.9822	95.0088		569.008	328.998	779.299	1260.3		719.002		449																	452.452	452.452				1288.65	0.02239
				179								97.1711	14.9816	14.9996		898.998	268.998	869.297	450.304		28.9997		389.001																	453.453	453.453				1291.53	0.0222467
				1049								153.117	430.983	111		28.9993	58.9997	58.9995	59.0005		899.001		809																	454.454	454.454				1294.41	0.0221067
				449.046								196.132	14.9816	14.9996		148.999	718.998	419.297	59.0005		28.9997		419.001																	455.455	455.455				1297.3	0.02197
				149								419.999	14.9816	46.9999		808.998	28.9998	58.9995	59.0005		389		1589.01																	456.456	456.456				1300.18	0.02183
				868.999								13.0002	14.9816	255.152		659.029	178.999	479.3	750.3		509.001		28.9999																	457.457	457.457				1303.06	0.02169
				329								55.1362	30.9822	14.9996		389	28.9998	149	178.999		28.9997		209.001																	458.458	458.458				1305.95	0.02156
				29								13.0002	62.9825	31.0003		238.999	28.9998	839.298	89.0002		269		269																	459.459	459.459				1308.83	0.0214233
				2999.01								13.0002	14.9816	14.9996		298.999	28.9998	149	540.3		329		929.002																	460.46	460.46				1311.71	0.02129
				119								266.072	30.9822	14.9996		28.9993	88.9992	268.999	119		869.001		28.9999																	461.461	461.461				1314.59	0.02116
				389								69.1215	30.9822	14.9996		119	148.999	449.299	119		1109		689.001																	462.462	462.462				1317.48	0.0210267
				898.999								153.117	14.9816	14.9996		779.008	448.998	1019.3	28.9997		28.9997		959.001																	463.463	463.463				1320	0.02091
				89.0001								13.0002	30.9822	159.073		809	148.999	809.299	28.9997		779.002		479																	464.464	464.464				1320.36	0.0208933
				1079								13.0002	62.9825	14.9996		89.0001	28.9998	28.9997	59.0005		239		239																	465.465	465.465				1323.24	0.0207667
				119								475.999	126.982	14.9996		208.999	58.9997	389.3	119		869.001		569																	466.466	466.466				1326.13	0.0206367
				59.0156								55.1362	14.9816	127.001		58.999	148.999	359	178.999		1019		119.001																	467.467	467.467				1329.01	0.0205167
				779								266.072	14.9816	14.9996		869	28.9998	509.299	28.9997		1589.01		1139																	468.468	468.468				1331.89	0.02039
				59.0156								69.1215	46.9819	14.9996		688.998	148.999	689.299	299		419		28.9999																	469.469	469.469				1334.77	0.0202633
				689.001								55.1362	110.982	111		208.999	119	28.9997	28.9997		149		28.9999																	470.47	470.47				1337.66	0.0201433
				1109								97.1711	14.9816	14.9996		628.998	28.9998	58.9995	208.999		28.9997		149.001																	471.471	471.471				1340.54	0.0200167
				29								69.1215	62.9825	14.9996		448.999	148.999	28.9997	1200.3		269		449																	472.472	472.472				1343.42	0.0199
				119								518.091	14.9816	175.141		89.0001	418.999	268.999	149		659.002		419.001																	473.473	473.473				1346.31	0.01978
				839								97.1711	14.9816	111		89	28.9998	389.3	269		209		929.002																	474.474	474.474				1349.19	0.01966
				209.025								69.1215	14.9816	14.9996		179	28.9998	209.073	720.31		88.9992		209.001																	475.475	475.475				1352.07	0.0195433
				29								13.0002	14.9816	14.9996		988.999	28.9998	1139.3	299		88.9992		389.001																	476.476	476.476				1354.95	0.0194267
				149								13.0002		351.21		298.999	208.998	268.999	28.9997		839.002		929.002																	477.477	477.477				1357.84	0.01931
				149								13.0002		255.152		298.999	268.998	1019.3	119		509.001		539.001																	478.478	478.478				1360.72	0.0192
				29								322		79.0002		508.999	58.9997	689.299	178.999		479.001		88.9998																	479.479	479.479				1363.6	0.0190867
				1859.06								41.0006		14.9996		478.999	58.9997	299	28.9997		58.9995		569																	480.48	480.48				1366.49	0.0189733
				239.001								238.118		46.9999		1379	539.156	28.9997	299		28.9997		209.001																	481.481	481.481				1369.37	0.0188633
				89.0001								406.004		14.9996		179	58.9997	1319.3	1440.31		569.001		569																	482.482	482.482				1372.25	0.0187533
				59.0156								13.0002		95.0088		358.999	58.9997	28.9997	420.378		239		119.001																	483.483	483.483				1375.14	0.0186433
				29								182.137		303.167		59	28.9998	479.3	28.9997		299		1499																	484.484	484.484				1378.02	0.0185367
				179								13.0002		63.0788		28.9993	239.022	389.3	299		269		88.9998																	485.485	485.485				1380.9	0.01843
				89.0001								336.024		46.9999		1169	88.9992	629.305	1110.3		1289		209.001																	486.486	486.486				1383.78	0.01832
				809.001								27.1037		31.0003		1079	88.9992	509.299	239.044		209		1169																	487.487	487.487				1386.67	0.0182167
				119								13.0002		14.9996		119	58.9997	178.999	149		449.001		659.001																	488.488	488.488				1389.55	0.01811
				29								13.0002		14.9996		569.008	28.9998	28.9997	28.9997		449.001		989.002																	489.489	489.489				1392.43	0.01801
				329								83.1236		14.9996		148.999	28.9998	1801.3	420.378		58.9995		119.001																	490.49	490.49				1395.32	0.0179067
				29.0001								13.0002		111		119	208.998	419.297	990.3		389		209.001																	491.491	491.491				1398.2	0.0178067
				149.477								13.0002		95.0088		569.008	328.998	28.9997	119		329		1109																	492.492	492.492				1401.08	0.01771
				239.221								111.144		14.9996		508.999	28.9998	689.299	28.9997		1469.02		659.001																	493.493	493.493				1403.96	0.0176067
				269.071								13.0002		79.0002		148.999	208.998	479.3	960.298		179		1139																	494.494	494.494				1406.85	0.0175067
				209.078								27.1037		14.9996		179	208.998	569.301	239.044		569.001		389.001																	495.495	495.495				1409.73	0.01741
				269.071								13.0002		14.9996		569.008	28.9998	268.999	28.9997		58.9995		299																	496.497	496.497				1412.61	0.0173133
				329.094								13.0002		31.0003		119	28.9998	209.073	540.3		149		899.001																	497.498	497.498				1415.5	0.01722
				29.0001								97.1711		111		208.999	88.9992	1771.3	208.999		149		28.9999																	498.498	498.498				1418.38	0.01712
				29.0001								13.0002		63.0788		179	658.998	88.9992	390.304		28.9997		58.9999																	499.5	499.5				1421.26	0.01703
				89.4429								55.1362		14.9996		869	178.999	28.9997	28.9997		28.9997		28.9999																	500	500				1424.14	0.0169367
				299.183								83.1236		111		148.999	178.999	479.3	119		179		869.001																	500.5	500.5				1427.03	0.0168433
				59.0005								462.029		239.145		389.006	28.9998	569.301	299		179		1349																	501.502	501.502				1429.91	0.0167533
				29.0001								97.1711		14.9996		58.999	508.998	28.9997	28.9997		299		58.9999																	502.502	502.502				1432.79	0.0166633
				149.477								13.0002		14.9996		1049	88.9992	659.298	149		989.001		1649																	503.503	503.503				1435.68	0.01657
				209.078								97.1711		31.0003		148.999	88.9992	28.9997	28.9997		1349		28.9999																	504.505	504.505				1438.56	0.0164833
				269.071								41.0006		383.164		28.9993	809.018	359	59.0005		509.001		329.001																	505.506	505.506				1440	0.0164367
				539.125								41.0006		14.9996		508.999	88.9992	239.019	420.378		58.9995		28.9999																	506.507	506.507				1441.44	0.0163933
				89.4429								13.0002		31.0003		569.008	28.9998	28.9997	149		58.9995		88.9998																	507.508	507.508				1444.32	0.01631
				59								41.0006		14.9996		628.998	718.998	28.9997	480.3		419		449																	508.509	508.509				1447.21	0.01622
				29.0001								55.1362		111		718.998	418.999	209.073	390.304		1109		149.001																	509.51	509.51				1450.09	0.0161367
				689								111.144		14.9996		148.999	569.043	58.9995	570.297		119		599																	510.511	510.511				1452.97	0.0160467
				329.094								13.0002		31.0003		119	58.9997	449.299	299		1289		719.001																	511.512	511.512				1455.86	0.0159667
												125.13		31.0003		148.999	298.999	449.299	239.044		179		1769																	512.513	512.513				1458.74	0.01588
												13.0002		31.0003		208.999	58.9997	209.073	450.304		88.9992		539.001																	513.514	513.514				1461.62	0.0158
												139.133		495.15		179	298.999	28.9997	28.9997		239		419.001																	514.515	514.515				1464.5	0.0157133
												210.132		14.9996		28.9993	28.9998	599.302	239.044		179		58.9999																	515.516	515.516				1467.39	0.0156367
												83.1236		175.141		298.999	119	58.9995	360.304		689.002		119.001																	516.517	516.517				1470.27	0.0155567
												27.1037		14.9996		508.999	28.9998	629.305	59.0005		149		2099																	517.518	517.518				1473.15	0.0154733
												27.1037		95.0088		148.999	119	28.9997	59.0005		28.9997		989.002																	518.519	518.519				1476.04	0.0153933
												83.1236		63.0788		89.0001	388.998	149	89.0002		389		1259																	519.52	519.52				1478.92	0.0153167
												518.091		63.0788		59	478.998	539.299	28.9997		1199		329.001																	520.521	520.521				1481.8	0.01524
												125.13		14.9996		479	28.9998	1350.3	178.999		58.9995		239																	521.522	521.522				1484.68	0.0151633
												294.015		14.9996		238.999	58.9997	809.299	269		899.001		1679																	522.523	522.523				1487.57	0.0150867
												153.117		31.0003		58.999	809.018	1019.3	28.9997		299		28.9999																	523.524	523.524				1490.45	0.0150133
												125.13		143.001		89.0001	28.9998	539.299	480.3		149		1169																	524.525	524.525				1493.33	0.0149367
												55.1362		31.0003		28.9993	359.028	28.9997	28.9997		119		28.9999																	525.526	525.526				1496.22	0.01486
												27.1037		46.9999		628.998	58.9997	178.999	119		58.9995		569																	526.527	526.527				1499.1	0.0147867
												41.0006		319.08		28.9993	58.9997	28.9997	28.9997		179		449																	527.528	527.528				1501.98	0.0147167
												13.0002		127.001			58.9997	268.999	28.9997		28.9997		359.001																	528.529	528.529				1504.86	0.0146433
												97.1711		63.0788			58.9997	28.9997	299		809.002		58.9999																	529.53	529.53				1507.75	0.01457
												13.0002		14.9996			119	209.073	28.9997		28.9997		1919																	530.531	530.531				1510.63	0.0145
												13.0002		63.0788			239.022	479.3	149		479.001		509.001																	531.532	531.532				1513.51	0.0144333
												13.0002		46.9999			58.9997	539.299	59.0005		58.9995		449																	532.533	532.533				1516.4	0.0143633
												13.0002		319.08			58.9997	419.297	149		959.002																			533.534	533.534				1519.28	0.01429
												378.184		14.9996			28.9998	509.299	28.9997		239																			534.535	534.535				1522.16	0.0142267
												13.0002		31.0003			148.999	389.3	28.9997		58.9995																			535.536	535.536				1525.05	0.0141567
												13.0002		14.9996			208.998	209.073	28.9997		329																			536.537	536.537				1527.93	0.01409
												13.0002		14.9996				449.299	59.0005		779.002																			537.538	537.538				1530.81	0.0140233
												13.0002		175.141				509.299	149		28.9997																			538.539	538.539				1533.69	0.01396
												532.069		367.131				119.249			419																			539.54	539.54				1536.58	0.0138933
												307.999		46.9999				299			28.9997																			540.541	540.541				1539.46	0.0138267
												27.1037		14.9996				299			359																			541.542	541.542				1542.34	0.0137633
												139.133		63.0788				119.249			839.002																			542.543	542.543				1545.23	0.0137033
												168.13		14.9996				28.9997			119																			543.544	543.544				1548.11	0.01364
												83.1236		303.167				149			88.9992																			544.545	544.545				1550.99	0.0135767
												252.13		447.145				149			1439																			545.546	545.546				1553.87	0.0135133
												27.1037		14.9996				299																						546.547	546.547				1556.76	0.01345
												41.0006		46.9999				539.299																						547.548	547.548				1559.64	0.01339
												111.144		46.9999				299																						548.549	548.549				1560	0.0133867
												13.0002		46.9999				209.073																						549.55	549.55				1562.52	0.0133333
												125.13		159.073				58.9995																						550.551	550.551				1565.41	0.0132733
												41.0006		111				28.9997																						551.552	551.552				1568.29	0.0132133
												532.069		303.167				329																						552.553	552.553				1571.17	0.0131533
												210.132		46.9999				268.999																						553.554	553.554				1574.05	0.0131
												125.13		14.9996				629.305																						554.555	554.555				1576.94	0.01304
												13.0002		31.0003				539.299																						555.556	555.556				1579.82	0.0129833
												252.13		303.167				58.9995																						556.557	556.557				1582.7	0.0129267
												224.077		14.9996				28.9997																						557.558	557.558				1585.59	0.01287
												224.077		14.9996				28.9997																						558.559	558.559				1588.47	0.0128133
												13.0002		14.9996				299																						559.56	559.56				1591.35	0.01276
												13.0002		14.9996				239.019																						560.561	560.561				1594.23	0.0127067
												111.144		14.9996				539.299																						561.562	561.562				1597.12	0.0126533
												153.117		175.141				239.019																						562.563	562.563				1600	0.0125967
												139.133		143.001				239.019																						563.564	563.564				1602.88	0.01255
												153.117		63.0788				28.9997																						564.565	564.565				1605.77	0.0124967
												13.0002		351.21				629.305																						565.566	565.566				1608.65	0.01244
												27.1037		46.9999				58.9995																						566.567	566.567				1611.53	0.01239
												13.0002		175.141				119.249																						567.568	567.568				1614.41	0.01234
												97.1711		95.0088				58.9995																						568.569	568.569				1617.3	0.01229
												13.0002		14.9996				28.9997																						569.57	569.57				1620.18	0.01224
												55.1362		79.0002				449.299																						570.571	570.571				1623.06	0.01219
												307.999		31.0003				28.9997																						571.572	571.572				1625.95	0.01214
												125.13		31.0003				28.9997																						572.573	572.573				1628.83	0.0120933
												13.0002		14.9996																										573.574	573.574				1631.71	0.0120467
												322		79.0002																										574.575	574.575				1634.59	0.0119967
												406.004		14.9996																										575.576	575.576				1637.48	0.01195
												392.222		46.9999																										576.577	576.577				1640.36	0.0119033
												153.117		14.9996																										577.578	577.578				1643.24	0.0118567
												13.0002		46.9999																										578.579	578.579				1646.13	0.01181
												27.1037		14.9996																										579.58	579.58				1649.01	0.01176
												13.0002		14.9996																										580.581	580.581				1651.89	0.01172
												125.13		14.9996																										581.582	581.582				1654.77	0.0116733
												55.1362		31.0003																										582.583	582.583				1657.66	0.0116267
												13.0002		63.0788																										583.584	583.584				1660.54	0.0115867
												27.1037		14.9996																										584.585	584.585				1663.42	0.0115433
												13.0002		14.9996																										585.586	585.586				1666.31	0.0115
												13.0002		14.9996																										586.587	586.587				1669.19	0.0114567
												111.144		14.9996																										587.588	587.588				1672.07	0.0114133
												55.1362		31.0003																										588.589	588.589				1674.95	0.01137
												27.1037		63.0788																										589.59	589.59				1677.84	0.01133
												27.1037		14.9996																										590.591	590.591				1680	0.0113
												13.0002		79.0002																										591.592	591.592				1680.72	0.0112867
												532.069		14.9996																										592.593	592.593				1683.6	0.01125
												41.0006		14.9996																										593.594	593.594				1686.49	0.0112067
												27.1037		14.9996																										594.595	594.595				1689.37	0.0111667
												13.0002		14.9996																										595.596	595.596				1692.25	0.0111267
												238.118		46.9999																										596.597	596.597				1695.14	0.0110867
												69.1215		31.0003																										597.598	597.598				1698.02	0.01105
												69.1215		95.0088																										598.599	598.599				1700.9	0.0110067
												224.077		14.9996																										599.6	599.6				1703.78	0.01097
												27.1037		63.0788																										600	600				1706.67	0.0109367
												97.1711		14.9996																										600.601	600.601				1709.55	0.0109
												13.0002		14.9996																										601.602	601.602				1712.43	0.01086
												13.0002		63.0788																										602.603	602.603				1715.32	0.01082
												139.133		79.0002																										603.604	603.604				1718.2	0.0107833
												97.1711		14.9996																										604.605	604.605				1721.08	0.01075
												153.117		14.9996																										605.606	605.606				1723.96	0.0107133
												41.0006		14.9996																										606.607	606.607				1726.85	0.01068
												125.13		46.9999																										607.608	607.608				1729.73	0.01064
												307.999		79.0002																										608.609	608.609				1732.61	0.0106067
												41.0006		14.9996																										609.61	609.61				1735.5	0.01057
												139.133		31.0003																										610.611	610.611				1738.38	0.01054
												13.0002		14.9996																										611.612	611.612				1741.26	0.0105033
												55.1362		31.0003																										612.613	612.613				1744.14	0.01047
												13.0002		239.145																										613.614	613.614				1747.03	0.0104367
												41.0006		175.141																										614.615	614.615				1749.91	0.0104033
												196.132		271.077																										615.616	615.616				1752.79	0.01037
												27.1037		191.001																										616.617	616.617				1755.68	0.0103367
												182.137		14.9996																										617.618	617.618				1758.56	0.01031
												27.1037		14.9996																										618.619	618.619				1761.44	0.0102767
												13.0002		14.9996																										619.62	619.62				1764.32	0.0102467
												196.132		14.9996																										620.621	620.621				1767.21	0.01021
												27.1037		14.9996																										621.622	621.622				1770.09	0.01018
												55.1362		46.9999																										622.623	622.623				1772.97	0.0101467
												55.1362		63.0788																										623.624	623.624				1775.86	0.0101233
												13.0002		31.0003																										624.625	624.625				1778.74	0.01009
												27.1037		14.9996																										625.626	625.626				1781.62	0.01006
												224.077		14.9996																										626.627	626.627				1784.5	0.01003
												224.077		431.001																										627.628	627.628				1787.39	0.01
														14.9996																										628.629	628.629				1790.27	0.00997
														63.0788																										629.63	629.63				1793.15	0.00994333
														46.9999																										630.631	630.631				1796.04	0.00991667
														95.0088																										631.632	631.632				1798.92	0.00988333
														14.9996																										632.633	632.633				1800	0.00987333
														14.9996																										633.634	633.634				1801.8	0.00985667
														95.0088																										634.635	634.635				1804.68	0.00983
														14.9996																										635.636	635.636				1807.57	0.0098
														95.0088																										636.637	636.637				1810.45	0.00977667
																																								637.638	637.638				1813.33	0.00974667
																																								638.639	638.639				1816.22	0.00972
																																								639.64	639.64				1819.1	0.00969333
																																								640.641	640.641				1821.98	0.00966667
																																								641.642	641.642				1824.86	0.00964
																																								642.643	642.643				1827.75	0.00961333
																																								643.644	643.644				1830.63	0.00959
																																								644.645	644.645				1833.51	0.00956
																																								645.646	645.646				1836.4	0.00954
																																								646.647	646.647				1839.28	0.00951667
																																								647.648	647.648				1842.16	0.00949
																																								648.649	648.649				1845.05	0.00946333
																																								649.65	649.65				1847.93	0.00943667
																																								650.651	650.651				1850.81	0.00941667
																																								651.652	651.652				1853.69	0.00939333
																																								652.653	652.653				1856.58	0.00936667
																																								653.654	653.654				1859.46	0.00934667
																																								654.655	654.655				1862.34	0.00932333
																																								655.656	655.656				1865.23	0.0093
																																								656.657	656.657				1868.11	0.00927667
																																								657.658	657.658				1870.99	0.00925667
																																								658.659	658.659				1873.87	0.00923333
																																								659.66	659.66				1876.76	0.00921
																																								660.661	660.661				1879.64	0.00918667
																																								661.662	661.662				1882.52	0.00916667
																																								662.663	662.663				1885.41	0.00914333
																																								663.664	663.664				1888.29	0.00912667
																																								664.665	664.665				1891.17	0.0091
																																								665.666	665.666				1894.05	0.00908
																																								666.667	666.667				1896.94	0.00906
																																								667.668	667.668				1899.82	0.00904
																																								668.669	668.669				1902.7	0.00902
																																								669.67	669.67				1905.59	0.009
																																								670.671	670.671				1908.47	0.00898333
																																								671.672	671.672				1911.35	0.00895667
																																								672.673	672.673				1914.23	0.00893667
																																								673.674	673.674				1917.12	0.00892
																																								674.675	674.675				1920	0.0089
																																								675.676	675.676				1922.88	0.00888333
																																								676.677	676.677				1925.77	0.00886
																																								677.678	677.678				1928.65	0.00884333
																																								678.679	678.679				1931.53	0.00882333
																																								679.68	679.68				1934.41	0.00880667
																																								680.681	680.681				1937.3	0.00878667
																																								681.682	681.682				1940.18	0.00877
																																								682.683	682.683				1943.06	0.00875333
																																								683.684	683.684				1945.95	0.00873333
																																								684.685	684.685				1948.83	0.00871667
																																								685.686	685.686				1951.71	0.0087
																																								686.687	686.687				1954.59	0.00868
																																								687.688	687.688				1957.48	0.00866333
																																								688.689	688.689				1960.36	0.00864667
																																								689.69	689.69				1963.24	0.00862667
																																								690.691	690.691				1966.13	0.00861333
																																								691.692	691.692				1969.01	0.00859667
																																								692.693	692.693				1971.89	0.00858333
																																								693.694	693.694				1974.77	0.00856667
																																								694.695	694.695				1977.66	0.00855
																																								695.696	695.696				1980.54	0.00853
																																								696.697	696.697				1983.42	0.00851333
																																								697.698	697.698				1986.31	0.0085
																																								698.699	698.699				1989.19	0.00848667
																																								699.7	699.7				1992.07	0.00847
																																								700	700				1994.95	0.00845333
																																								700.701	700.701				1997.84	0.00844
																																								701.702	701.702				2000.72	0.00842333
																																								702.703	702.703				2003.6	0.00841
																																								703.704	703.704				2006.49	0.00839667
																																								704.705	704.705				2009.37	0.00838
																																								705.706	705.706				2012.25	0.00836333
																																								706.707	706.707				2015.14	0.00835333
																																								707.708	707.708				2018.02	0.00833667
																																								708.709	708.709				2020.9	0.00832333
																																								709.71	709.71				2023.78	0.00831
																																								710.711	710.711				2026.67	0.00829667
																																								711.712	711.712				2029.55	0.00828333
																																								712.713	712.713				2032.43	0.00826667
																																								713.714	713.714				2035.32	0.00825333
																																								714.715	714.715				2038.2	0.00824333
																																								715.716	715.716				2040	0.00823
																																								716.717	716.717				2041.08	0.00823
																																								717.718	717.718				2043.96	0.00821333
																																								718.719	718.719				2046.85	0.00820333
																																								719.72	719.72				2049.73	0.00819
																																								720.721	720.721				2052.61	0.00817667
																																								721.722	721.722				2055.5	0.00816667
																																								722.723	722.723				2058.38	0.00815
																																								723.724	723.724				2061.26	0.00814
																																								724.725	724.725				2064.14	0.00812667
																																								725.726	725.726				2067.03	0.00811667
																																								726.727	726.727				2069.91	0.00810333
																																								727.728	727.728				2072.79	0.00809
																																								728.729	728.729				2075.68	0.00808
																																								729.73	729.73				2078.56	0.00807
																																								730.731	730.731				2081.44	0.00805667
																																								731.732	731.732				2084.32	0.00804333
																																								732.733	732.733				2087.21	0.00803333
																																								733.734	733.734				2090.09	0.00802
																																								734.735	734.735				2092.97	0.00801
																																								735.736	735.736				2095.86	0.008
																																								736.737	736.737				2098.74	0.00799
																																								737.738	737.738				2101.62	0.00797667
																																								738.739	738.739				2104.5	0.00796333
																																								739.74	739.74				2107.39	0.00795667
																																								740.741	740.741				2110.27	0.00794667
																																								741.742	741.742				2113.15	0.00793667
																																								742.743	742.743				2116.04	0.00792333
																																								743.744	743.744				2118.92	0.00791333
																																								744.745	744.745				2121.8	0.00790333
																																								745.746	745.746				2124.68	0.00789667
																																								746.747	746.747				2127.57	0.00788333
																																								747.748	747.748				2130.45	0.00787667
																																								748.749	748.749				2133.33	0.00786667
																																								749.75	749.75				2136.22	0.00785333
																																								750.751	750.751				2139.1	0.00784333
																																								751.752	751.752				2141.98	0.00783667
																																								752.753	752.753				2144.86	0.00782333
																																								753.754	753.754				2147.75	0.00781667
																																								754.755	754.755				2150.63	0.00780667
																																								755.756	755.756				2153.51	0.00779667
																																								756.757	756.757				2156.4	0.00778667
																																								757.758	757.758				2159.28	0.00778
																																								758.759	758.759				2160	0.00778
																																								759.76	759.76				2162.16	0.00777333
																																								760.761	760.761				2165.05	0.00776333
																																								761.762	761.762				2167.93	0.00775333
																																								762.763	762.763				2170.81	0.00774333
																																								763.764	763.764				2173.69	0.00773667
																																								764.765	764.765				2176.58	0.00772667
																																								765.766	765.766				2179.46	0.00772
																																								766.767	766.767				2182.34	0.00771
																																								767.768	767.768				2185.23	0.0077
																																								768.769	768.769				2188.11	0.00769333
																																								769.77	769.77				2190.99	0.00768333
																																								770.771	770.771				2193.87	0.00767667
																																								771.772	771.772				2196.76	0.00767
																																								772.773	772.773				2199.64	0.00766
																																								773.774	773.774				2202.52	0.00765333
																																								774.775	774.775				2205.41	0.00764667
																																								775.776	775.776				2208.29	0.00764
																																								776.777	776.777				2211.17	0.00763
																																								777.778	777.778				2214.05	0.00762
																																								778.779	778.779				2216.94	0.00761333
																																								779.78	779.78				2219.82	0.00760333
																																								780.781	780.781				2222.7	0.00759667
																																								781.782	781.782				2225.59	0.00759333
																																								782.783	782.783				2228.47	0.00758333
																																								783.784	783.784				2231.35	0.00757667
																																								784.785	784.785				2234.23	0.00757
																																								785.786	785.786				2237.12	0.00756
																																								786.787	786.787				2240	0.00755333
																																								787.788	787.788				2242.88	0.00755
																																								788.789	788.789				2245.77	0.00754
																																								789.79	789.79				2248.65	0.00753667
																																								790.791	790.791				2251.53	0.00753
																																								791.792	791.792				2254.41	0.00752333
																																								792.793	792.793				2257.3	0.00751667
																																								793.794	793.794				2260.18	0.00751
																																								794.795	794.795				2263.06	0.0075
																																								795.796	795.796				2265.95	0.00749667
																																								796.797	796.797				2268.83	0.00749
																																								797.798	797.798				2271.71	0.00748
																																								798.799	798.799				2274.59	0.00747333
																																								799.8	799.8				2277.48	0.00747333
																																								800	800				2280	0.00746667
																																								800.801	800.801				2280.36	0.00746667
																																								801.802	801.802				2283.24	0.00745667
																																								802.803	802.803				2286.13	0.00745333
																																								803.804	803.804				2289.01	0.00744667
																																								804.805	804.805				2291.89	0.00743667
																																								805.806	805.806				2294.77	0.00743333
																																								806.807	806.807				2297.66	0.00743
																																								807.808	807.808				2300.54	0.00742333
																																								808.809	808.809				2303.42	0.00741667
																																								809.81	809.81				2306.31	0.00741
																																								810.811	810.811				2309.19	0.00740333
																																								811.812	811.812				2312.07	0.00740333
																																								812.813	812.813				2314.95	0.00739333
																																								813.814	813.814				2317.84	0.00738667
																																								814.815	814.815				2320.72	0.00738333
																																								815.816	815.816				2323.6	0.00738
																																								816.817	816.817				2326.49	0.00737333
																																								817.818	817.818				2329.37	0.00736667
																																								818.819	818.819				2332.25	0.00736
																																								819.82	819.82				2335.14	0.00736
																																								820.821	820.821				2338.02	0.00735
																																								821.822	821.822				2340.9	0.00734667
																																								822.823	822.823				2343.78	0.00734333
																																								823.824	823.824				2346.67	0.00733667
																																								824.825	824.825				2349.55	0.00733
																																								825.826	825.826				2352.43	0.00732333
																																								826.827	826.827				2355.32	0.00732333
																																								827.828	827.828				2358.2	0.00731667
																																								828.829	828.829				2361.08	0.00731
																																								829.83	829.83				2363.96	0.00730667
																																								830.831	830.831				2366.85	0.00730333
																																								831.832	831.832				2369.73	0.00729667
																																								832.833	832.833				2372.61	0.00729333
																																								833.834	833.834				2375.5	0.00728667
																																								834.835	834.835				2378.38	0.00728333
																																								835.836	835.836				2381.26	0.00728
																																								836.837	836.837				2384.14	0.00727333
																																								837.838	837.838				2387.03	0.00727333
																																								838.839	838.839				2389.91	0.00726333
																																								839.84	839.84				2392.79	0.00726
																																								840.841	840.841				2395.68	0.00725667
																																								841.842	841.842				2398.56	0.00725333
																																								842.843	842.843				2400	0.00725333
																																								843.844	843.844				2401.44	0.00725
																																								844.845	844.845				2404.32	0.00724333
																																								845.846	845.846				2407.21	0.00723667
																																								846.847	846.847				2410.09	0.00723667
																																								847.848	847.848				2412.97	0.00723333
																																								848.849	848.849				2415.86	0.00723
																																								849.85	849.85				2418.74	0.00722667
																																								850.851	850.851				2421.62	0.00722
																																								851.852	851.852				2424.5	0.00721667
																																								852.853	852.853				2427.39	0.00721
																																								853.854	853.854				2430.27	0.00721
																																								854.855	854.855				2433.15	0.00720333
																																								855.856	855.856				2436.04	0.0072
																																								856.857	856.857				2438.92	0.00719333
																																								857.858	857.858				2441.8	0.00719333
																																								858.859	858.859				2444.68	0.00719
																																								859.86	859.86				2447.57	0.00718667
																																								860.861	860.861				2450.45	0.00718333
																																								861.862	861.862				2453.33	0.00717667
																																								862.863	862.863				2456.22	0.00717333
																																								863.864	863.864				2459.1	0.00717333
																																								864.865	864.865				2461.98	0.00716667
																																								865.866	865.866				2464.86	0.00716667
																																								866.867	866.867				2467.75	0.00716
																																								867.868	867.868				2470.63	0.00716
																																								868.869	868.869				2473.51	0.00715333
																																								869.87	869.87				2476.4	0.00715
																																								870.871	870.871				2479.28	0.00714667
																																								871.872	871.872				2482.16	0.00714333
																																								872.873	872.873				2485.05	0.00714
																																								873.874	873.874				2487.93	0.00714
																																								874.875	874.875				2490.81	0.00713333
																																								875.876	875.876				2493.69	0.00713
																																								876.877	876.877				2496.58	0.00713
																																								877.878	877.878				2499.46	0.00712333
																																								878.879	878.879				2502.34	0.00712333
																																								879.88	879.88				2505.23	0.00712
																																								880.881	880.881				2508.11	0.00711667
																																								881.882	881.882				2510.99	0.00711333
																																								882.883	882.883				2513.87	0.00711333
																																								883.884	883.884				2516.76	0.00710667
																																								884.885	884.885				2519.64	0.00710333
																																								885.886	885.886				2520	0.00710333
																																								886.887	886.887				2522.52	0.00710333
																																								887.888	887.888				2525.41	0.00709667
																																								888.889	888.889				2528.29	0.00709667
																																								889.89	889.89				2531.17	0.00709667
																																								890.891	890.891				2534.05	0.00709
																																								891.892	891.892				2536.94	0.00709
																																								892.893	892.893				2539.82	0.00708333
																																								893.894	893.894				2542.7	0.00708
																																								894.895	894.895				2545.59	0.00708
																																								895.896	895.896				2548.47	0.00707667
																																								896.897	896.897				2551.35	0.00707333
																																								897.898	897.898				2554.23	0.00707
																																								898.899	898.899				2557.12	0.00707
																																								899.9	899.9				2560	0.00707
																																								900	900				2562.88	0.00706333
																																								900.901	900.901				2565.77	0.00706
																																								901.902	901.902				2568.65	0.00706
																																								902.903	902.903				2571.53	0.00705333
																																								903.904	903.904				2574.41	0.00705333
																																								904.905	904.905				2577.3	0.00705333
																																								905.906	905.906				2580.18	0.00705
																																								906.907	906.907				2583.06	0.00704667
																																								907.908	907.908				2585.95	0.00704667
																																								908.909	908.909				2588.83	0.00704333
																																								909.91	909.91				2591.71	0.00704
																																								910.911	910.911				2594.59	0.00703667
																																								911.912	911.912				2597.48	0.00703333
																																								912.913	912.913				2600.36	0.00703333
																																								913.914	913.914				2603.24	0.00703
																																								914.915	914.915				2606.13	0.00702667
																																								915.916	915.916				2609.01	0.00702667
																																								916.917	916.917				2611.89	0.00702667
																																								917.918	917.918				2614.77	0.00702
																																								918.919	918.919				2617.66	0.00702
																																								919.92	919.92				2620.54	0.00702
																																								920.921	920.921				2623.42	0.00701667
																																								921.922	921.922				2626.31	0.00701
																																								922.923	922.923				2629.19	0.00701
																																								923.924	923.924				2632.07	0.00700667
																																								924.925	924.925				2634.95	0.00700667
																																								925.926	925.926				2637.84	0.00700333
																																								926.927	926.927				2640	0.00700333
																																								927.928	927.928				2640.72	0.00700333
																																								928.929	928.929				2643.6	0.007
																																								929.93	929.93				2646.49	0.007
																																								930.931	930.931				2649.37	0.007
																																								931.932	931.932				2652.25	0.00699333
																																								932.933	932.933				2655.14	0.00699333
																																								933.934	933.934				2658.02	0.00699333
																																								934.935	934.935				2660.9	0.00699
																																								935.936	935.936				2663.78	0.00698333
																																								936.937	936.937				2666.67	0.00698333
																																								937.938	937.938				2669.55	0.00698333
																																								938.939	938.939				2672.43	0.00698333
																																								939.94	939.94				2675.32	0.00698
																																								940.941	940.941				2678.2	0.00697667
																																								941.942	941.942				2681.08	0.00697667
																																								942.943	942.943				2683.96	0.00697667
																																								943.944	943.944				2686.85	0.00697333
																																								944.945	944.945				2689.73	0.00697333
																																								945.946	945.946				2692.61	0.00697
																																								946.947	946.947				2695.5	0.00697
																																								947.948	947.948				2698.38	0.00696667
																																								948.949	948.949				2701.26	0.00696333
																																								949.95	949.95				2704.14	0.00696333
																																								950.951	950.951				2707.03	0.00696333
																																								951.952	951.952				2709.91	0.00695667
																																								952.953	952.953				2712.79	0.00695667
																																								953.954	953.954				2715.68	0.00695667
																																								954.955	954.955				2718.56	0.00695667
																																								955.956	955.956				2721.44	0.00695333
																																								956.957	956.957				2724.32	0.00695
																																								957.958	957.958				2727.21	0.00695
																																								958.959	958.959				2730.09	0.00695
																																								959.96	959.96				2732.97	0.00695
																																								960.961	960.961				2735.86	0.00694667
																																								961.962	961.962				2738.74	0.00694667
																																								962.963	962.963				2741.62	0.00694333
																																								963.964	963.964				2744.5	0.00694333
																																								964.965	964.965				2747.39	0.00694333
																																								965.966	965.966				2750.27	0.00693667
																																								966.967	966.967				2753.15	0.00693667
																																								967.968	967.968				2756.04	0.00693667
																																								968.969	968.969				2758.92	0.00693333
																																								969.97	969.97				2760	0.00693333
																																								970.971	970.971				2761.8	0.00693
																																								971.972	971.972				2764.68	0.00693
																																								972.973	972.973				2767.57	0.00693
																																								973.974	973.974				2770.45	0.00693
																																								974.975	974.975				2773.33	0.00693
																																								975.976	975.976				2776.22	0.00693
																																								976.977	976.977				2779.1	0.00692333
																																								977.978	977.978				2781.98	0.00692333
																																								978.979	978.979				2784.86	0.00692333
																																								979.98	979.98				2787.75	0.00692333
																																								980.981	980.981				2790.63	0.00692333
																																								981.982	981.982				2793.51	0.00692
																																								982.983	982.983				2796.4	0.00691667
																																								983.984	983.984				2799.28	0.00691667
																																								984.985	984.985				2802.16	0.00691667
																																								985.986	985.986				2805.05	0.00691667
																																								986.987	986.987				2807.93	0.00691333
																																								987.988	987.988				2810.81	0.00691
																																								988.989	988.989				2813.69	0.00691
																																								989.99	989.99				2816.58	0.00691
																																								1000	1000				2880	0.00688667
[truncated: 47 more columns]

## Sheet: Fig 3c
Base-stack	koff (s-1)	Av. Koff (s-1)	Std. koff (s-1)		Fig 3c
AC 20 pN	0.00857	0.00686	0.00123793			koff						koff - Bell-Evans model fit
	0.00568				Force (pN)	A|C (s-1)	A|C-Er (s-1)	AT (s-1)	A|T-Er (s-1)	Ctrl (s-1)	Ctrl-Er (s-1)	Force (pN)	A|C (s-1)	Force (pN)	AT (s-1)	Force (pN)	Ctrl (s-1)
	0.00633				20	0.00686	0.00124	0.01409	0.00238	0.1945	0.07334	5	0.00105	5	0.00189	5	0.02413
AC 15 pN	0.00313	0.00324333	0.000234568		15	0.00324	0.000234568	0.0066	0.00138	0.07711	0.01261	5.01502	0.00105	5.01502	0.00189	5.01502	0.02417
	0.00303				10	0.0018	0.000103387	0.00297	0.000314572	0.04473	0.00146	5.03003	0.00105	5.03003	0.0019	5.03003	0.02422
	0.00357				5	0.00111	9.97775e-05	0.00192	6.84755e-05	0.02412	0.000459879	5.04505	0.00105	5.04505	0.0019	5.04505	0.02426
AC 10 pN	0.00194	0.00180333	0.000103387									5.06006	0.00105	5.06006	0.0019	5.06006	0.02431
	0.00178											5.07508	0.00106	5.07508	0.00191	5.07508	0.02435
	0.00169											5.09009	0.00106	5.09009	0.00191	5.09009	0.0244
AC 5 pN	0.00108	0.00110667	9.97775e-05									5.10511	0.00106	5.10511	0.00191	5.10511	0.02444
	0.00124											5.12012	0.00106	5.12012	0.00192	5.12012	0.02449
	0.001											5.13514	0.00106	5.13514	0.00192	5.13514	0.02453
AT 20 pN	0.01161	0.01409	0.00237959									5.15015	0.00107	5.15015	0.00192	5.15015	0.02458
	0.0173											5.16517	0.00107	5.16517	0.00193	5.16517	0.02462
	0.01336											5.18018	0.00107	5.18018	0.00193	5.18018	0.02467
AT 15 pN	0.00848	0.0066	0.00138364									5.1952	0.00107	5.1952	0.00193	5.1952	0.02471
	0.00613											5.21021	0.00107	5.21021	0.00194	5.21021	0.02476
	0.00519											5.22523	0.00107	5.22523	0.00194	5.22523	0.0248
AT 10 pN	0.00263	0.00297333	0.000314572									5.24024	0.00108	5.24024	0.00194	5.24024	0.02485
	0.00339											5.25526	0.00108	5.25526	0.00195	5.25526	0.0249
	0.0029											5.27027	0.00108	5.27027	0.00195	5.27027	0.02494
AT 5 pN	0.00196	0.00191667	6.84755e-05									5.28529	0.00108	5.28529	0.00196	5.28529	0.02499
	0.00182											5.3003	0.00108	5.3003	0.00196	5.3003	0.02504
	0.00197											5.31532	0.00109	5.31532	0.00196	5.31532	0.02508
Ctrl 20 pN	0.1441	0.1945	0.0733365									5.33033	0.00109	5.33033	0.00197	5.33033	0.02513
	0.1412											5.34535	0.00109	5.34535	0.00197	5.34535	0.02517
	0.2982											5.36036	0.00109	5.36036	0.00197	5.36036	0.02522
Ctrl 15 pN	0.09045	0.07711	0.0126103									5.37538	0.00109	5.37538	0.00198	5.37538	0.02527
	0.06019											5.39039	0.0011	5.39039	0.00198	5.39039	0.02531
	0.08069											5.40541	0.0011	5.40541	0.00198	5.40541	0.02536
Ctrl 10 pN	0.04349	0.0447267	0.00146202									5.42042	0.0011	5.42042	0.00199	5.42042	0.02541
	0.04678											5.43544	0.0011	5.43544	0.00199	5.43544	0.02545
	0.04391											5.45045	0.0011	5.45045	0.002	5.45045	0.0255
Ctrl 5 pN	0.02374	0.0241233	0.000459879									5.46547	0.0011	5.46547	0.002	5.46547	0.02555
	0.02386											5.48048	0.00111	5.48048	0.002	5.48048	0.0256
	0.02477											5.4955	0.00111	5.4955	0.00201	5.4955	0.02564
												5.51051	0.00111	5.51051	0.00201	5.51051	0.02569
												5.52553	0.00111	5.52553	0.00201	5.52553	0.02574
												5.54054	0.00111	5.54054	0.00202	5.54054	0.02579
												5.55556	0.00112	5.55556	0.00202	5.55556	0.02583
												5.57057	0.00112	5.57057	0.00202	5.57057	0.02588
												5.58559	0.00112	5.58559	0.00203	5.58559	0.02593
												5.6006	0.00112	5.6006	0.00203	5.6006	0.02598
												5.61562	0.00112	5.61562	0.00204	5.61562	0.02603
												5.63063	0.00113	5.63063	0.00204	5.63063	0.02607
												5.64565	0.00113	5.64565	0.00204	5.64565	0.02612
												5.66066	0.00113	5.66066	0.00205	5.66066	0.02617
												5.67568	0.00113	5.67568	0.00205	5.67568	0.02622
												5.69069	0.00113	5.69069	0.00205	5.69069	0.02627
												5.70571	0.00114	5.70571	0.00206	5.70571	0.02632
												5.72072	0.00114	5.72072	0.00206	5.72072	0.02636
												5.73574	0.00114	5.73574	0.00207	5.73574	0.02641
												5.75075	0.00114	5.75075	0.00207	5.75075	0.02646
												5.76577	0.00114	5.76577	0.00207	5.76577	0.02651
												5.78078	0.00114	5.78078	0.00208	5.78078	0.02656
												5.7958	0.00115	5.7958	0.00208	5.7958	0.02661
												5.81081	0.00115	5.81081	0.00208	5.81081	0.02666
												5.82583	0.00115	5.82583	0.00209	5.82583	0.02671
												5.84084	0.00115	5.84084	0.00209	5.84084	0.02676
												5.85586	0.00115	5.85586	0.0021	5.85586	0.02681
												5.87087	0.00116	5.87087	0.0021	5.87087	0.02686
												5.88589	0.00116	5.88589	0.0021	5.88589	0.0269
												5.9009	0.00116	5.9009	0.00211	5.9009	0.02695
												5.91592	0.00116	5.91592	0.00211	5.91592	0.027
												5.93093	0.00116	5.93093	0.00211	5.93093	0.02705
												5.94595	0.00117	5.94595	0.00212	5.94595	0.0271
												5.96096	0.00117	5.96096	0.00212	5.96096	0.02715
												5.97598	0.00117	5.97598	0.00213	5.97598	0.0272
												5.99099	0.00117	5.99099	0.00213	5.99099	0.02725
												6.00601	0.00117	6.00601	0.00213	6.00601	0.02731
												6.02102	0.00118	6.02102	0.00214	6.02102	0.02736
												6.03604	0.00118	6.03604	0.00214	6.03604	0.02741
												6.05105	0.00118	6.05105	0.00215	6.05105	0.02746
												6.06607	0.00118	6.06607	0.00215	6.06607	0.02751
												6.08108	0.00118	6.08108	0.00215	6.08108	0.02756
												6.0961	0.00119	6.0961	0.00216	6.0961	0.02761
												6.11111	0.00119	6.11111	0.00216	6.11111	0.02766
												6.12613	0.00119	6.12613	0.00217	6.12613	0.02771
												6.14114	0.00119	6.14114	0.00217	6.14114	0.02776
												6.15616	0.00119	6.15616	0.00217	6.15616	0.02781
												6.17117	0.0012	6.17117	0.00218	6.17117	0.02787
												6.18619	0.0012	6.18619	0.00218	6.18619	0.02792
												6.2012	0.0012	6.2012	0.00218	6.2012	0.02797
												6.21622	0.0012	6.21622	0.00219	6.21622	0.02802
												6.23123	0.00121	6.23123	0.00219	6.23123	0.02807
												6.24625	0.00121	6.24625	0.0022	6.24625	0.02812
												6.26126	0.00121	6.26126	0.0022	6.26126	0.02818
												6.27628	0.00121	6.27628	0.0022	6.27628	0.02823
												6.29129	0.00121	6.29129	0.00221	6.29129	0.02828
												6.30631	0.00122	6.30631	0.00221	6.30631	0.02833
												6.32132	0.00122	6.32132	0.00222	6.32132	0.02839
												6.33634	0.00122	6.33634	0.00222	6.33634	0.02844
												6.35135	0.00122	6.35135	0.00222	6.35135	0.02849
												6.36637	0.00122	6.36637	0.00223	6.36637	0.02854
												6.38138	0.00123	6.38138	0.00223	6.38138	0.0286
												6.3964	0.00123	6.3964	0.00224	6.3964	0.02865
												6.41141	0.00123	6.41141	0.00224	6.41141	0.0287
												6.42643	0.00123	6.42643	0.00225	6.42643	0.02875
												6.44144	0.00123	6.44144	0.00225	6.44144	0.02881
												6.45646	0.00124	6.45646	0.00225	6.45646	0.02886
												6.47147	0.00124	6.47147	0.00226	6.47147	0.02891
												6.48649	0.00124	6.48649	0.00226	6.48649	0.02897
												6.5015	0.00124	6.5015	0.00227	6.5015	0.02902
												6.51652	0.00125	6.51652	0.00227	6.51652	0.02907
												6.53153	0.00125	6.53153	0.00227	6.53153	0.02913
												6.54655	0.00125	6.54655	0.00228	6.54655	0.02918
												6.56156	0.00125	6.56156	0.00228	6.56156	0.02924
												6.57658	0.00125	6.57658	0.00229	6.57658	0.02929
												6.59159	0.00126	6.59159	0.00229	6.59159	0.02934
												6.60661	0.00126	6.60661	0.00229	6.60661	0.0294
												6.62162	0.00126	6.62162	0.0023	6.62162	0.02945
												6.63664	0.00126	6.63664	0.0023	6.63664	0.02951
												6.65165	0.00126	6.65165	0.00231	6.65165	0.02956
												6.66667	0.00127	6.66667	0.00231	6.66667	0.02962
												6.68168	0.00127	6.68168	0.00232	6.68168	0.02967
												6.6967	0.00127	6.6967	0.00232	6.6967	0.02973
												6.71171	0.00127	6.71171	0.00232	6.71171	0.02978
												6.72673	0.00128	6.72673	0.00233	6.72673	0.02984
												6.74174	0.00128	6.74174	0.00233	6.74174	0.02989
												6.75676	0.00128	6.75676	0.00234	6.75676	0.02995
												6.77177	0.00128	6.77177	0.00234	6.77177	0.03
												6.78679	0.00128	6.78679	0.00235	6.78679	0.03006
												6.8018	0.00129	6.8018	0.00235	6.8018	0.03011
												6.81682	0.00129	6.81682	0.00235	6.81682	0.03017
												6.83183	0.00129	6.83183	0.00236	6.83183	0.03022
												6.84685	0.00129	6.84685	0.00236	6.84685	0.03028
												6.86186	0.0013	6.86186	0.00237	6.86186	0.03034
												6.87688	0.0013	6.87688	0.00237	6.87688	0.03039
												6.89189	0.0013	6.89189	0.00238	6.89189	0.03045
												6.90691	0.0013	6.90691	0.00238	6.90691	0.0305
												6.92192	0.0013	6.92192	0.00238	6.92192	0.03056
												6.93694	0.00131	6.93694	0.00239	6.93694	0.03062
												6.95195	0.00131	6.95195	0.00239	6.95195	0.03067
												6.96697	0.00131	6.96697	0.0024	6.96697	0.03073
												6.98198	0.00131	6.98198	0.0024	6.98198	0.03079
												6.997	0.00132	6.997	0.00241	6.997	0.03084
												7.01201	0.00132	7.01201	0.00241	7.01201	0.0309
												7.02703	0.00132	7.02703	0.00241	7.02703	0.03096
												7.04204	0.00132	7.04204	0.00242	7.04204	0.03102
												7.05706	0.00132	7.05706	0.00242	7.05706	0.03107
												7.07207	0.00133	7.07207	0.00243	7.07207	0.03113
												7.08709	0.00133	7.08709	0.00243	7.08709	0.03119
												7.1021	0.00133	7.1021	0.00244	7.1021	0.03125
												7.11712	0.00133	7.11712	0.00244	7.11712	0.0313
												7.13213	0.00134	7.13213	0.00245	7.13213	0.03136
												7.14715	0.00134	7.14715	0.00245	7.14715	0.03142
												7.16216	0.00134	7.16216	0.00245	7.16216	0.03148
												7.17718	0.00134	7.17718	0.00246	7.17718	0.03154
												7.19219	0.00134	7.19219	0.00246	7.19219	0.03159
												7.20721	0.00135	7.20721	0.00247	7.20721	0.03165
												7.22222	0.00135	7.22222	0.00247	7.22222	0.03171
												7.23724	0.00135	7.23724	0.00248	7.23724	0.03177
												7.25225	0.00135	7.25225	0.00248	7.25225	0.03183
												7.26727	0.00136	7.26727	0.00249	7.26727	0.03189
												7.28228	0.00136	7.28228	0.00249	7.28228	0.03195
												7.2973	0.00136	7.2973	0.00249	7.2973	0.03201
												7.31231	0.00136	7.31231	0.0025	7.31231	0.03206
												7.32733	0.00137	7.32733	0.0025	7.32733	0.03212
												7.34234	0.00137	7.34234	0.00251	7.34234	0.03218
												7.35736	0.00137	7.35736	0.00251	7.35736	0.03224
												7.37237	0.00137	7.37237	0.00252	7.37237	0.0323
												7.38739	0.00137	7.38739	0.00252	7.38739	0.03236
												7.4024	0.00138	7.4024	0.00253	7.4024	0.03242
												7.41742	0.00138	7.41742	0.00253	7.41742	0.03248
												7.43243	0.00138	7.43243	0.00254	7.43243	0.03254
												7.44745	0.00138	7.44745	0.00254	7.44745	0.0326
												7.46246	0.00139	7.46246	0.00255	7.46246	0.03266
												7.47748	0.00139	7.47748	0.00255	7.47748	0.03272
												7.49249	0.00139	7.49249	0.00255	7.49249	0.03278
												7.50751	0.00139	7.50751	0.00256	7.50751	0.03284
												7.52252	0.0014	7.52252	0.00256	7.52252	0.0329
												7.53754	0.0014	7.53754	0.00257	7.53754	0.03297
												7.55255	0.0014	7.55255	0.00257	7.55255	0.03303
												7.56757	0.0014	7.56757	0.00258	7.56757	0.03309
												7.58258	0.00141	7.58258	0.00258	7.58258	0.03315
												7.5976	0.00141	7.5976	0.00259	7.5976	0.03321
												7.61261	0.00141	7.61261	0.00259	7.61261	0.03327
												7.62763	0.00141	7.62763	0.0026	7.62763	0.03333
												7.64264	0.00142	7.64264	0.0026	7.64264	0.03339
												7.65766	0.00142	7.65766	0.00261	7.65766	0.03346
												7.67267	0.00142	7.67267	0.00261	7.67267	0.03352
												7.68769	0.00142	7.68769	0.00262	7.68769	0.03358
												7.7027	0.00143	7.7027	0.00262	7.7027	0.03364
												7.71772	0.00143	7.71772	0.00262	7.71772	0.0337
												7.73273	0.00143	7.73273	0.00263	7.73273	0.03377
												7.74775	0.00143	7.74775	0.00263	7.74775	0.03383
												7.76276	0.00144	7.76276	0.00264	7.76276	0.03389
												7.77778	0.00144	7.77778	0.00264	7.77778	0.03395
												7.79279	0.00144	7.79279	0.00265	7.79279	0.03402
												7.80781	0.00144	7.80781	0.00265	7.80781	0.03408
												7.82282	0.00144	7.82282	0.00266	7.82282	0.03414
												7.83784	0.00145	7.83784	0.00266	7.83784	0.03421
												7.85285	0.00145	7.85285	0.00267	7.85285	0.03427
												7.86787	0.00145	7.86787	0.00267	7.86787	0.03433
												7.88288	0.00145	7.88288	0.00268	7.88288	0.0344
												7.8979	0.00146	7.8979	0.00268	7.8979	0.03446
												7.91291	0.00146	7.91291	0.00269	7.91291	0.03452
												7.92793	0.00146	7.92793	0.00269	7.92793	0.03459
												7.94294	0.00146	7.94294	0.0027	7.94294	0.03465
												7.95796	0.00147	7.95796	0.0027	7.95796	0.03471
												7.97297	0.00147	7.97297	0.00271	7.97297	0.03478
												7.98799	0.00147	7.98799	0.00271	7.98799	0.03484
												8.003	0.00147	8.003	0.00272	8.003	0.03491
												8.01802	0.00148	8.01802	0.00272	8.01802	0.03497
												8.03303	0.00148	8.03303	0.00273	8.03303	0.03504
												8.04805	0.00148	8.04805	0.00273	8.04805	0.0351
												8.06306	0.00149	8.06306	0.00274	8.06306	0.03517
												8.07808	0.00149	8.07808	0.00274	8.07808	0.03523
												8.09309	0.00149	8.09309	0.00275	8.09309	0.0353
												8.10811	0.00149	8.10811	0.00275	8.10811	0.03536
												8.12312	0.0015	8.12312	0.00276	8.12312	0.03543
												8.13814	0.0015	8.13814	0.00276	8.13814	0.03549
												8.15315	0.0015	8.15315	0.00277	8.15315	0.03556
												8.16817	0.0015	8.16817	0.00277	8.16817	0.03562
												8.18318	0.00151	8.18318	0.00278	8.18318	0.03569
												8.1982	0.00151	8.1982	0.00278	8.1982	0.03576
												8.21321	0.00151	8.21321	0.00279	8.21321	0.03582
												8.22823	0.00151	8.22823	0.00279	8.22823	0.03589
												8.24324	0.00152	8.24324	0.0028	8.24324	0.03595
												8.25826	0.00152	8.25826	0.0028	8.25826	0.03602
												8.27327	0.00152	8.27327	0.00281	8.27327	0.03609
												8.28829	0.00152	8.28829	0.00281	8.28829	0.03615
												8.3033	0.00153	8.3033	0.00282	8.3033	0.03622
												8.31832	0.00153	8.31832	0.00282	8.31832	0.03629
												8.33333	0.00153	8.33333	0.00283	8.33333	0.03636
												8.34835	0.00153	8.34835	0.00283	8.34835	0.03642
												8.36336	0.00154	8.36336	0.00284	8.36336	0.03649
												8.37838	0.00154	8.37838	0.00284	8.37838	0.03656
												8.39339	0.00154	8.39339	0.00285	8.39339	0.03662
												8.40841	0.00154	8.40841	0.00285	8.40841	0.03669
												8.42342	0.00155	8.42342	0.00286	8.42342	0.03676
												8.43844	0.00155	8.43844	0.00286	8.43844	0.03683
												8.45345	0.00155	8.45345	0.00287	8.45345	0.0369
												8.46847	0.00156	8.46847	0.00287	8.46847	0.03696
												8.48348	0.00156	8.48348	0.00288	8.48348	0.03703
												8.4985	0.00156	8.4985	0.00289	8.4985	0.0371
												8.51351	0.00156	8.51351	0.00289	8.51351	0.03717
												8.52853	0.00157	8.52853	0.0029	8.52853	0.03724
												8.54354	0.00157	8.54354	0.0029	8.54354	0.03731
												8.55856	0.00157	8.55856	0.00291	8.55856	0.03738
												8.57357	0.00157	8.57357	0.00291	8.57357	0.03745
												8.58859	0.00158	8.58859	0.00292	8.58859	0.03751
												8.6036	0.00158	8.6036	0.00292	8.6036	0.03758
												8.61862	0.00158	8.61862	0.00293	8.61862	0.03765
												8.63363	0.00158	8.63363	0.00293	8.63363	0.03772
												8.64865	0.00159	8.64865	0.00294	8.64865	0.03779
												8.66366	0.00159	8.66366	0.00294	8.66366	0.03786
												8.67868	0.00159	8.67868	0.00295	8.67868	0.03793
												8.69369	0.0016	8.69369	0.00295	8.69369	0.038
												8.70871	0.0016	8.70871	0.00296	8.70871	0.03807
												8.72372	0.0016	8.72372	0.00296	8.72372	0.03814
												8.73874	0.0016	8.73874	0.00297	8.73874	0.03821
												8.75375	0.00161	8.75375	0.00298	8.75375	0.03828
												8.76877	0.00161	8.76877	0.00298	8.76877	0.03836
												8.78378	0.00161	8.78378	0.00299	8.78378	0.03843
												8.7988	0.00161	8.7988	0.00299	8.7988	0.0385
												8.81381	0.00162	8.81381	0.003	8.81381	0.03857
												8.82883	0.00162	8.82883	0.003	8.82883	0.03864
												8.84384	0.00162	8.84384	0.00301	8.84384	0.03871
												8.85886	0.00163	8.85886	0.00301	8.85886	0.03878
												8.87387	0.00163	8.87387	0.00302	8.87387	0.03885
												8.88889	0.00163	8.88889	0.00302	8.88889	0.03893
												8.9039	0.00163	8.9039	0.00303	8.9039	0.039
												8.91892	0.00164	8.91892	0.00304	8.91892	0.03907
												8.93393	0.00164	8.93393	0.00304	8.93393	0.03914
												8.94895	0.00164	8.94895	0.00305	8.94895	0.03922
												8.96396	0.00165	8.96396	0.00305	8.96396	0.03929
												8.97898	0.00165	8.97898	0.00306	8.97898	0.03936
												8.99399	0.00165	8.99399	0.00306	8.99399	0.03943
												9.00901	0.00165	9.00901	0.00307	9.00901	0.03951
												9.02402	0.00166	9.02402	0.00307	9.02402	0.03958
												9.03904	0.00166	9.03904	0.00308	9.03904	0.03965
												9.05405	0.00166	9.05405	0.00309	9.05405	0.03973
												9.06907	0.00167	9.06907	0.00309	9.06907	0.0398
												9.08408	0.00167	9.08408	0.0031	9.08408	0.03987
												9.0991	0.00167	9.0991	0.0031	9.0991	0.03995
												9.11411	0.00167	9.11411	0.00311	9.11411	0.04002
												9.12913	0.00168	9.12913	0.00311	9.12913	0.04009
												9.14414	0.00168	9.14414	0.00312	9.14414	0.04017
												9.15916	0.00168	9.15916	0.00313	9.15916	0.04024
												9.17417	0.00169	9.17417	0.00313	9.17417	0.04032
												9.18919	0.00169	9.18919	0.00314	9.18919	0.04039
												9.2042	0.00169	9.2042	0.00314	9.2042	0.04047
												9.21922	0.00169	9.21922	0.00315	9.21922	0.04054
												9.23423	0.0017	9.23423	0.00315	9.23423	0.04062
												9.24925	0.0017	9.24925	0.00316	9.24925	0.04069
												9.26426	0.0017	9.26426	0.00317	9.26426	0.04077
												9.27928	0.00171	9.27928	0.00317	9.27928	0.04084
												9.29429	0.00171	9.29429	0.00318	9.29429	0.04092
												9.30931	0.00171	9.30931	0.00318	9.30931	0.04099
												9.32432	0.00171	9.32432	0.00319	9.32432	0.04107
												9.33934	0.00172	9.33934	0.00319	9.33934	0.04114
												9.35435	0.00172	9.35435	0.0032	9.35435	0.04122
												9.36937	0.00172	9.36937	0.00321	9.36937	0.0413
												9.38438	0.00173	9.38438	0.00321	9.38438	0.04137
												9.3994	0.00173	9.3994	0.00322	9.3994	0.04145
												9.41441	0.00173	9.41441	0.00322	9.41441	0.04153
												9.42943	0.00174	9.42943	0.00323	9.42943	0.0416
												9.44444	0.00174	9.44444	0.00324	9.44444	0.04168
												9.45946	0.00174	9.45946	0.00324	9.45946	0.04176
												9.47447	0.00174	9.47447	0.00325	9.47447	0.04183
												9.48949	0.00175	9.48949	0.00325	9.48949	0.04191
												9.5045	0.00175	9.5045	0.00326	9.5045	0.04199
												9.51952	0.00175	9.51952	0.00326	9.51952	0.04207
												9.53453	0.00176	9.53453	0.00327	9.53453	0.04214
												9.54955	0.00176	9.54955	0.00328	9.54955	0.04222
												9.56456	0.00176	9.56456	0.00328	9.56456	0.0423
												9.57958	0.00177	9.57958	0.00329	9.57958	0.04238
												9.59459	0.00177	9.59459	0.00329	9.59459	0.04246
												9.60961	0.00177	9.60961	0.0033	9.60961	0.04253
												9.62462	0.00177	9.62462	0.00331	9.62462	0.04261
												9.63964	0.00178	9.63964	0.00331	9.63964	0.04269
												9.65465	0.00178	9.65465	0.00332	9.65465	0.04277
												9.66967	0.00178	9.66967	0.00332	9.66967	0.04285
												9.68468	0.00179	9.68468	0.00333	9.68468	0.04293
												9.6997	0.00179	9.6997	0.00334	9.6997	0.04301
												9.71471	0.00179	9.71471	0.00334	9.71471	0.04309
												9.72973	0.0018	9.72973	0.00335	9.72973	0.04317
												9.74474	0.0018	9.74474	0.00335	9.74474	0.04325
												9.75976	0.0018	9.75976	0.00336	9.75976	0.04333
												9.77477	0.00181	9.77477	0.00337	9.77477	0.04341
												9.78979	0.00181	9.78979	0.00337	9.78979	0.04349
												9.8048	0.00181	9.8048	0.00338	9.8048	0.04357
												9.81982	0.00181	9.81982	0.00339	9.81982	0.04365
												9.83483	0.00182	9.83483	0.00339	9.83483	0.04373
												9.84985	0.00182	9.84985	0.0034	9.84985	0.04381
												9.86486	0.00182	9.86486	0.0034	9.86486	0.04389
												9.87988	0.00183	9.87988	0.00341	9.87988	0.04397
												9.89489	0.00183	9.89489	0.00342	9.89489	0.04405
												9.90991	0.00183	9.90991	0.00342	9.90991	0.04414
												9.92492	0.00184	9.92492	0.00343	9.92492	0.04422
												9.93994	0.00184	9.93994	0.00343	9.93994	0.0443
												9.95495	0.00184	9.95495	0.00344	9.95495	0.04438
												9.96997	0.00185	9.96997	0.00345	9.96997	0.04446
												9.98498	0.00185	9.98498	0.00345	9.98498	0.04454
												10	0.00185	10	0.00346	10	0.04463
												10.015	0.00186	10.015	0.00347	10.015	0.04471
												10.03	0.00186	10.03	0.00347	10.03	0.04479
												10.045	0.00186	10.045	0.00348	10.045	0.04487
												10.0601	0.00186	10.0601	0.00349	10.0601	0.04496
												10.0751	0.00187	10.0751	0.00349	10.0751	0.04504
												10.0901	0.00187	10.0901	0.0035	10.0901	0.04512
												10.1051	0.00187	10.1051	0.0035	10.1051	0.04521
												10.1201	0.00188	10.1201	0.00351	10.1201	0.04529
												10.1351	0.00188	10.1351	0.00352	10.1351	0.04537
												10.1502	0.00188	10.1502	0.00352	10.1502	0.04546
												10.1652	0.00189	10.1652	0.00353	10.1652	0.04554
												10.1802	0.00189	10.1802	0.00354	10.1802	0.04563
												10.1952	0.00189	10.1952	0.00354	10.1952	0.04571
												10.2102	0.0019	10.2102	0.00355	10.2102	0.0458
												10.2252	0.0019	10.2252	0.00356	10.2252	0.04588
												10.2402	0.0019	10.2402	0.00356	10.2402	0.04597
												10.2553	0.00191	10.2553	0.00357	10.2553	0.04605
												10.2703	0.00191	10.2703	0.00358	10.2703	0.04614
												10.2853	0.00191	10.2853	0.00358	10.2853	0.04622
												10.3003	0.00192	10.3003	0.00359	10.3003	0.04631
												10.3153	0.00192	10.3153	0.00359	10.3153	0.04639
												10.3303	0.00192	10.3303	0.0036	10.3303	0.04648
												10.3453	0.00193	10.3453	0.00361	10.3453	0.04656
												10.3604	0.00193	10.3604	0.00361	10.3604	0.04665
												10.3754	0.00193	10.3754	0.00362	10.3754	0.04674
												10.3904	0.00194	10.3904	0.00363	10.3904	0.04682
												10.4054	0.00194	10.4054	0.00363	10.4054	0.04691
												10.4204	0.00194	10.4204	0.00364	10.4204	0.047
												10.4354	0.00195	10.4354	0.00365	10.4354	0.04708
												10.4505	0.00195	10.4505	0.00365	10.4505	0.04717
												10.4655	0.00195	10.4655	0.00366	10.4655	0.04726
												10.4805	0.00196	10.4805	0.00367	10.4805	0.04734
												10.4955	0.00196	10.4955	0.00367	10.4955	0.04743
												10.5105	0.00196	10.5105	0.00368	10.5105	0.04752
												10.5255	0.00197	10.5255	0.00369	10.5255	0.04761
												10.5405	0.00197	10.5405	0.00369	10.5405	0.04769
												10.5556	0.00197	10.5556	0.0037	10.5556	0.04778
												10.5706	0.00198	10.5706	0.00371	10.5706	0.04787
												10.5856	0.00198	10.5856	0.00371	10.5856	0.04796
												10.6006	0.00198	10.6006	0.00372	10.6006	0.04805
												10.6156	0.00199	10.6156	0.00373	10.6156	0.04814
												10.6306	0.00199	10.6306	0.00373	10.6306	0.04823
												10.6456	0.00199	10.6456	0.00374	10.6456	0.04832
												10.6607	0.002	10.6607	0.00375	10.6607	0.0484
												10.6757	0.002	10.6757	0.00375	10.6757	0.04849
												10.6907	0.002	10.6907	0.00376	10.6907	0.04858
												10.7057	0.00201	10.7057	0.00377	10.7057	0.04867
												10.7207	0.00201	10.7207	0.00378	10.7207	0.04876
												10.7357	0.00201	10.7357	0.00378	10.7357	0.04885
												10.7508	0.00202	10.7508	0.00379	10.7508	0.04894
												10.7658	0.00202	10.7658	0.0038	10.7658	0.04903
												10.7808	0.00202	10.7808	0.0038	10.7808	0.04913
												10.7958	0.00203	10.7958	0.00381	10.7958	0.04922
												10.8108	0.00203	10.8108	0.00382	10.8108	0.04931
												10.8258	0.00203	10.8258	0.00382	10.8258	0.0494
												10.8408	0.00204	10.8408	0.00383	10.8408	0.04949
												10.8559	0.00204	10.8559	0.00384	10.8559	0.04958
												10.8709	0.00205	10.8709	0.00384	10.8709	0.04967
												10.8859	0.00205	10.8859	0.00385	10.8859	0.04976
												10.9009	0.00205	10.9009	0.00386	10.9009	0.04986
												10.9159	0.00206	10.9159	0.00387	10.9159	0.04995
												10.9309	0.00206	10.9309	0.00387	10.9309	0.05004
												10.9459	0.00206	10.9459	0.00388	10.9459	0.05013
												10.961	0.00207	10.961	0.00389	10.961	0.05023
												10.976	0.00207	10.976	0.00389	10.976	0.05032
												10.991	0.00207	10.991	0.0039	10.991	0.05041
												11.006	0.00208	11.006	0.00391	11.006	0.05051
												11.021	0.00208	11.021	0.00392	11.021	0.0506
												11.036	0.00208	11.036	0.00392	11.036	0.05069
												11.0511	0.00209	11.0511	0.00393	11.0511	0.05079
												11.0661	0.00209	11.0661	0.00394	11.0661	0.05088
												11.0811	0.00209	11.0811	0.00394	11.0811	0.05097
												11.0961	0.0021	11.0961	0.00395	11.0961	0.05107
												11.1111	0.0021	11.1111	0.00396	11.1111	0.05116
												11.1261	0.00211	11.1261	0.00397	11.1261	0.05126
												11.1411	0.00211	11.1411	0.00397	11.1411	0.05135
												11.1562	0.00211	11.1562	0.00398	11.1562	0.05145
												11.1712	0.00212	11.1712	0.00399	11.1712	0.05154
												11.1862	0.00212	11.1862	0.00399	11.1862	0.05164
												11.2012	0.00212	11.2012	0.004	11.2012	0.05173
												11.2162	0.00213	11.2162	0.00401	11.2162	0.05183
												11.2312	0.00213	11.2312	0.00402	11.2312	0.05192
												11.2462	0.00213	11.2462	0.00402	11.2462	0.05202
												11.2613	0.00214	11.2613	0.00403	11.2613	0.05212
												11.2763	0.00214	11.2763	0.00404	11.2763	0.05221
												11.2913	0.00215	11.2913	0.00405	11.2913	0.05231
												11.3063	0.00215	11.3063	0.00405	11.3063	0.05241
												11.3213	0.00215	11.3213	0.00406	11.3213	0.0525
												11.3363	0.00216	11.3363	0.00407	11.3363	0.0526
												11.3514	0.00216	11.3514	0.00407	11.3514	0.0527
												11.3664	0.00216	11.3664	0.00408	11.3664	0.05279
												11.3814	0.00217	11.3814	0.00409	11.3814	0.05289
												11.3964	0.00217	11.3964	0.0041	11.3964	0.05299
												11.4114	0.00218	11.4114	0.0041	11.4114	0.05309
												11.4264	0.00218	11.4264	0.00411	11.4264	0.05319
												11.4414	0.00218	11.4414	0.00412	11.4414	0.05328
												11.4565	0.00219	11.4565	0.00413	11.4565	0.05338
												11.4715	0.00219	11.4715	0.00413	11.4715	0.05348
												11.4865	0.00219	11.4865	0.00414	11.4865	0.05358
												11.5015	0.0022	11.5015	0.00415	11.5015	0.05368
												11.5165	0.0022	11.5165	0.00416	11.5165	0.05378
												11.5315	0.00221	11.5315	0.00416	11.5315	0.05388
												11.5465	0.00221	11.5465	0.00417	11.5465	0.05398
												11.5616	0.00221	11.5616	0.00418	11.5616	0.05408
												11.5766	0.00222	11.5766	0.00419	11.5766	0.05418
												11.5916	0.00222	11.5916	0.00419	11.5916	0.05428
												11.6066	0.00222	11.6066	0.0042	11.6066	0.05438
												11.6216	0.00223	11.6216	0.00421	11.6216	0.05448
												11.6366	0.00223	11.6366	0.00422	11.6366	0.05458
												11.6517	0.00224	11.6517	0.00423	11.6517	0.05468
												11.6667	0.00224	11.6667	0.00423	11.6667	0.05478
												11.6817	0.00224	11.6817	0.00424	11.6817	0.05488
												11.6967	0.00225	11.6967	0.00425	11.6967	0.05498
												11.7117	0.00225	11.7117	0.00426	11.7117	0.05508
												11.7267	0.00225	11.7267	0.00426	11.7267	0.05519
												11.7417	0.00226	11.7417	0.00427	11.7417	0.05529
												11.7568	0.00226	11.7568	0.00428	11.7568	0.05539
												11.7718	0.00227	11.7718	0.00429	11.7718	0.05549
												11.7868	0.00227	11.7868	0.0043	11.7868	0.0556
												11.8018	0.00227	11.8018	0.0043	11.8018	0.0557
												11.8168	0.00228	11.8168	0.00431	11.8168	0.0558
												11.8318	0.00228	11.8318	0.00432	11.8318	0.0559
												11.8468	0.00229	11.8468	0.00433	11.8468	0.05601
												11.8619	0.00229	11.8619	0.00433	11.8619	0.05611
												11.8769	0.00229	11.8769	0.00434	11.8769	0.05622
												11.8919	0.0023	11.8919	0.00435	11.8919	0.05632
												11.9069	0.0023	11.9069	0.00436	11.9069	0.05642
												11.9219	0.00231	11.9219	0.00437	11.9219	0.05653
												11.9369	0.00231	11.9369	0.00437	11.9369	0.05663
												11.952	0.00231	11.952	0.00438	11.952	0.05674
												11.967	0.00232	11.967	0.00439	11.967	0.05684
												11.982	0.00232	11.982	0.0044	11.982	0.05695
												11.997	0.00233	11.997	0.00441	11.997	0.05705
												12.012	0.00233	12.012	0.00441	12.012	0.05716
												12.027	0.00233	12.027	0.00442	12.027	0.05726
												12.042	0.00234	12.042	0.00443	12.042	0.05737
												12.0571	0.00234	12.0571	0.00444	12.0571	0.05748
												12.0721	0.00235	12.0721	0.00445	12.0721	0.05758
												12.0871	0.00235	12.0871	0.00445	12.0871	0.05769
												12.1021	0.00235	12.1021	0.00446	12.1021	0.05779
												12.1171	0.00236	12.1171	0.00447	12.1171	0.0579
												12.1321	0.00236	12.1321	0.00448	12.1321	0.05801
												12.1471	0.00237	12.1471	0.00449	12.1471	0.05812
												12.1622	0.00237	12.1622	0.00449	12.1622	0.05822
												12.1772	0.00237	12.1772	0.0045	12.1772	0.05833
												12.1922	0.00238	12.1922	0.00451	12.1922	0.05844
												12.2072	0.00238	12.2072	0.00452	12.2072	0.05855
												12.2222	0.00239	12.2222	0.00453	12.2222	0.05865
												12.2372	0.00239	12.2372	0.00454	12.2372	0.05876
												12.2523	0.00239	12.2523	0.00454	12.2523	0.05887
												12.2673	0.0024	12.2673	0.00455	12.2673	0.05898
												12.2823	0.0024	12.2823	0.00456	12.2823	0.05909
												12.2973	0.00241	12.2973	0.00457	12.2973	0.0592
												12.3123	0.00241	12.3123	0.00458	12.3123	0.05931
												12.3273	0.00241	12.3273	0.00459	12.3273	0.05942
												12.3423	0.00242	12.3423	0.00459	12.3423	0.05953
												12.3574	0.00242	12.3574	0.0046	12.3574	0.05964
												12.3724	0.00243	12.3724	0.00461	12.3724	0.05975
												12.3874	0.00243	12.3874	0.00462	12.3874	0.05986
												12.4024	0.00244	12.4024	0.00463	12.4024	0.05997
												12.4174	0.00244	12.4174	0.00464	12.4174	0.06008
												12.4324	0.00244	12.4324	0.00464	12.4324	0.06019
												12.4474	0.00245	12.4474	0.00465	12.4474	0.0603
												12.4625	0.00245	12.4625	0.00466	12.4625	0.06041
												12.4775	0.00246	12.4775	0.00467	12.4775	0.06053
												12.4925	0.00246	12.4925	0.00468	12.4925	0.06064
												12.5075	0.00246	12.5075	0.00469	12.5075	0.06075
												12.5225	0.00247	12.5225	0.0047	12.5225	0.06086
												12.5375	0.00247	12.5375	0.0047	12.5375	0.06097
												12.5526	0.00248	12.5526	0.00471	12.5526	0.06109
												12.5676	0.00248	12.5676	0.00472	12.5676	0.0612
												12.5826	0.00249	12.5826	0.00473	12.5826	0.06131
												12.5976	0.00249	12.5976	0.00474	12.5976	0.06143
												12.6126	0.00249	12.6126	0.00475	12.6126	0.06154
												12.6276	0.0025	12.6276	0.00476	12.6276	0.06165
												12.6426	0.0025	12.6426	0.00476	12.6426	0.06177
												12.6577	0.00251	12.6577	0.00477	12.6577	0.06188
												12.6727	0.00251	12.6727	0.00478	12.6727	0.062
												12.6877	0.00252	12.6877	0.00479	12.6877	0.06211
												12.7027	0.00252	12.7027	0.0048	12.7027	0.06223
												12.7177	0.00252	12.7177	0.00481	12.7177	0.06234
												12.7327	0.00253	12.7327	0.00482	12.7327	0.06246
												12.7477	0.00253	12.7477	0.00482	12.7477	0.06257
												12.7628	0.00254	12.7628	0.00483	12.7628	0.06269
												12.7778	0.00254	12.7778	0.00484	12.7778	0.0628
												12.7928	0.00255	12.7928	0.00485	12.7928	0.06292
												12.8078	0.00255	12.8078	0.00486	12.8078	0.06304
												12.8228	0.00255	12.8228	0.00487	12.8228	0.06315
												12.8378	0.00256	12.8378	0.00488	12.8378	0.06327
												12.8529	0.00256	12.8529	0.00489	12.8529	0.06339
												12.8679	0.00257	12.8679	0.0049	12.8679	0.0635
												12.8829	0.00257	12.8829	0.0049	12.8829	0.06362
												12.8979	0.00258	12.8979	0.00491	12.8979	0.06374
												12.9129	0.00258	12.9129	0.00492	12.9129	0.06386
												12.9279	0.00259	12.9279	0.00493	12.9279	0.06397
												12.9429	0.00259	12.9429	0.00494	12.9429	0.06409
												12.958	0.00259	12.958	0.00495	12.958	0.06421
												12.973	0.0026	12.973	0.00496	12.973	0.06433
												12.988	0.0026	12.988	0.00497	12.988	0.06445
												13.003	0.00261	13.003	0.00498	13.003	0.06457
												13.018	0.00261	13.018	0.00499	13.018	0.06469
												13.033	0.00262	13.033	0.00499	13.033	0.06481
												13.048	0.00262	13.048	0.005	13.048	0.06493
												13.0631	0.00263	13.0631	0.00501	13.0631	0.06505
												13.0781	0.00263	13.0781	0.00502	13.0781	0.06517
												13.0931	0.00263	13.0931	0.00503	13.0931	0.06529
												13.1081	0.00264	13.1081	0.00504	13.1081	0.06541
												13.1231	0.00264	13.1231	0.00505	13.1231	0.06553
												13.1381	0.00265	13.1381	0.00506	13.1381	0.06565
												13.1532	0.00265	13.1532	0.00507	13.1532	0.06577
												13.1682	0.00266	13.1682	0.00508	13.1682	0.06589
												13.1832	0.00266	13.1832	0.00509	13.1832	0.06601
												13.1982	0.00267	13.1982	0.0051	13.1982	0.06614
												13.2132	0.00267	13.2132	0.0051	13.2132	0.06626
												13.2282	0.00268	13.2282	0.00511	13.2282	0.06638
												13.2432	0.00268	13.2432	0.00512	13.2432	0.0665
												13.2583	0.00268	13.2583	0.00513	13.2583	0.06663
												13.2733	0.00269	13.2733	0.00514	13.2733	0.06675
												13.2883	0.00269	13.2883	0.00515	13.2883	0.06687
												13.3033	0.0027	13.3033	0.00516	13.3033	0.067
												13.3183	0.0027	13.3183	0.00517	13.3183	0.06712
												13.3333	0.00271	13.3333	0.00518	13.3333	0.06724
												13.3483	0.00271	13.3483	0.00519	13.3483	0.06737
												13.3634	0.00272	13.3634	0.0052	13.3634	0.06749
												13.3784	0.00272	13.3784	0.00521	13.3784	0.06762
												13.3934	0.00273	13.3934	0.00522	13.3934	0.06774
												13.4084	0.00273	13.4084	0.00523	13.4084	0.06787
												13.4234	0.00274	13.4234	0.00524	13.4234	0.06799
												13.4384	0.00274	13.4384	0.00525	13.4384	0.06812
												13.4535	0.00275	13.4535	0.00526	13.4535	0.06825
												13.4685	0.00275	13.4685	0.00526	13.4685	0.06837
												13.4835	0.00275	13.4835	0.00527	13.4835	0.0685
												13.4985	0.00276	13.4985	0.00528	13.4985	0.06862
												13.5135	0.00276	13.5135	0.00529	13.5135	0.06875
												13.5285	0.00277	13.5285	0.0053	13.5285	0.06888
												13.5435	0.00277	13.5435	0.00531	13.5435	0.06901
												13.5586	0.00278	13.5586	0.00532	13.5586	0.06913
												13.5736	0.00278	13.5736	0.00533	13.5736	0.06926
												13.5886	0.00279	13.5886	0.00534	13.5886	0.06939
												13.6036	0.00279	13.6036	0.00535	13.6036	0.06952
												13.6186	0.0028	13.6186	0.00536	13.6186	0.06965
												13.6336	0.0028	13.6336	0.00537	13.6336	0.06977
												13.6486	0.00281	13.6486	0.00538	13.6486	0.0699
												13.6637	0.00281	13.6637	0.00539	13.6637	0.07003
												13.6787	0.00282	13.6787	0.0054	13.6787	0.07016
												13.6937	0.00282	13.6937	0.00541	13.6937	0.07029
												13.7087	0.00283	13.7087	0.00542	13.7087	0.07042
												13.7237	0.00283	13.7237	0.00543	13.7237	0.07055
												13.7387	0.00284	13.7387	0.00544	13.7387	0.07068
												13.7538	0.00284	13.7538	0.00545	13.7538	0.07081
												13.7688	0.00285	13.7688	0.00546	13.7688	0.07094
												13.7838	0.00285	13.7838	0.00547	13.7838	0.07108
												13.7988	0.00286	13.7988	0.00548	13.7988	0.07121
												13.8138	0.00286	13.8138	0.00549	13.8138	0.07134
												13.8288	0.00287	13.8288	0.0055	13.8288	0.07147
												13.8438	0.00287	13.8438	0.00551	13.8438	0.0716
												13.8589	0.00288	13.8589	0.00552	13.8589	0.07173
												13.8739	0.00288	13.8739	0.00553	13.8739	0.07187
												13.8889	0.00288	13.8889	0.00554	13.8889	0.072
												13.9039	0.00289	13.9039	0.00555	13.9039	0.07213
												13.9189	0.00289	13.9189	0.00556	13.9189	0.07227
												13.9339	0.0029	13.9339	0.00557	13.9339	0.0724
												13.9489	0.0029	13.9489	0.00558	13.9489	0.07253
												13.964	0.00291	13.964	0.00559	13.964	0.07267
												13.979	0.00291	13.979	0.0056	13.979	0.0728
												13.994	0.00292	13.994	0.00561	13.994	0.07294
												14.009	0.00292	14.009	0.00562	14.009	0.07307
												14.024	0.00293	14.024	0.00563	14.024	0.07321
												14.039	0.00293	14.039	0.00564	14.039	0.07334
												14.0541	0.00294	14.0541	0.00565	14.0541	0.07348
												14.0691	0.00294	14.0691	0.00566	14.0691	0.07361
												14.0841	0.00295	14.0841	0.00567	14.0841	0.07375
												14.0991	0.00295	14.0991	0.00568	14.0991	0.07389
												14.1141	0.00296	14.1141	0.00569	14.1141	0.07402
												14.1291	0.00297	14.1291	0.0057	14.1291	0.07416
												14.1441	0.00297	14.1441	0.00571	14.1441	0.0743
												14.1592	0.00298	14.1592	0.00572	14.1592	0.07443
												14.1742	0.00298	14.1742	0.00573	14.1742	0.07457
												14.1892	0.00299	14.1892	0.00574	14.1892	0.07471
												14.2042	0.00299	14.2042	0.00575	14.2042	0.07485
												14.2192	0.003	14.2192	0.00577	14.2192	0.07499
												14.2342	0.003	14.2342	0.00578	14.2342	0.07512
												14.2492	0.00301	14.2492	0.00579	14.2492	0.07526
												14.2643	0.00301	14.2643	0.0058	14.2643	0.0754
												14.2793	0.00302	14.2793	0.00581	14.2793	0.07554
												14.2943	0.00302	14.2943	0.00582	14.2943	0.07568
												14.3093	0.00303	14.3093	0.00583	14.3093	0.07582
												14.3243	0.00303	14.3243	0.00584	14.3243	0.07596
												14.3393	0.00304	14.3393	0.00585	14.3393	0.0761
												14.3544	0.00304	14.3544	0.00586	14.3544	0.07624
												14.3694	0.00305	14.3694	0.00587	14.3694	0.07638
												14.3844	0.00305	14.3844	0.00588	14.3844	0.07652
												14.3994	0.00306	14.3994	0.00589	14.3994	0.07667
												14.4144	0.00306	14.4144	0.0059	14.4144	0.07681
												14.4294	0.00307	14.4294	0.00591	14.4294	0.07695
												14.4444	0.00307	14.4444	0.00592	14.4444	0.07709
												14.4595	0.00308	14.4595	0.00594	14.4595	0.07723
												14.4745	0.00308	14.4745	0.00595	14.4745	0.07738
												14.4895	0.00309	14.4895	0.00596	14.4895	0.07752
												14.5045	0.00309	14.5045	0.00597	14.5045	0.07766
												14.5195	0.0031	14.5195	0.00598	14.5195	0.07781
												14.5345	0.00311	14.5345	0.00599	14.5345	0.07795
												14.5495	0.00311	14.5495	0.006	14.5495	0.0781
												14.5646	0.00312	14.5646	0.00601	14.5646	0.07824
												14.5796	0.00312	14.5796	0.00602	14.5796	0.07838
												14.5946	0.00313	14.5946	0.00603	14.5946	0.07853
												14.6096	0.00313	14.6096	0.00604	14.6096	0.07867
												14.6246	0.00314	14.6246	0.00606	14.6246	0.07882
												14.6396	0.00314	14.6396	0.00607	14.6396	0.07897
												14.6547	0.00315	14.6547	0.00608	14.6547	0.07911
												14.6697	0.00315	14.6697	0.00609	14.6697	0.07926
												14.6847	0.00316	14.6847	0.0061	14.6847	0.0794
												14.6997	0.00316	14.6997	0.00611	14.6997	0.07955
												14.7147	0.00317	14.7147	0.00612	14.7147	0.0797
												14.7297	0.00318	14.7297	0.00613	14.7297	0.07985
												14.7447	0.00318	14.7447	0.00614	14.7447	0.07999
												14.7598	0.00319	14.7598	0.00616	14.7598	0.08014
												14.7748	0.00319	14.7748	0.00617	14.7748	0.08029
												14.7898	0.0032	14.7898	0.00618	14.7898	0.08044
												14.8048	0.0032	14.8048	0.00619	14.8048	0.08059
												14.8198	0.00321	14.8198	0.0062	14.8198	0.08073
												14.8348	0.00321	14.8348	0.00621	14.8348	0.08088
												14.8498	0.00322	14.8498	0.00622	14.8498	0.08103
												14.8649	0.00322	14.8649	0.00623	14.8649	0.08118
												14.8799	0.00323	14.8799	0.00625	14.8799	0.08133
												14.8949	0.00324	14.8949	0.00626	14.8949	0.08148
												14.9099	0.00324	14.9099	0.00627	14.9099	0.08163
												14.9249	0.00325	14.9249	0.00628	14.9249	0.08179
												14.9399	0.00325	14.9399	0.00629	14.9399	0.08194
												14.955	0.00326	14.955	0.0063	14.955	0.08209
												14.97	0.00326	14.97	0.00631	14.97	0.08224
												14.985	0.00327	14.985	0.00633	14.985	0.08239
												15	0.00327	15	0.00634	15	0.08254
												15.015	0.00328	15.015	0.00635	15.015	0.0827
												15.03	0.00329	15.03	0.00636	15.03	0.08285
												15.045	0.00329	15.045	0.00637	15.045	0.083
												15.0601	0.0033	15.0601	0.00638	15.0601	0.08316
												15.0751	0.0033	15.0751	0.00639	15.0751	0.08331
												15.0901	0.00331	15.0901	0.00641	15.0901	0.08346
												15.1051	0.00331	15.1051	0.00642	15.1051	0.08362
												15.1201	0.00332	15.1201	0.00643	15.1201	0.08377
												15.1351	0.00333	15.1351	0.00644	15.1351	0.08393
												15.1502	0.00333	15.1502	0.00645	15.1502	0.08408
												15.1652	0.00334	15.1652	0.00646	15.1652	0.08424
												15.1802	0.00334	15.1802	0.00648	15.1802	0.08439
												15.1952	0.00335	15.1952	0.00649	15.1952	0.08455
												15.2102	0.00335	15.2102	0.0065	15.2102	0.08471
												15.2252	0.00336	15.2252	0.00651	15.2252	0.08486
												15.2402	0.00337	15.2402	0.00652	15.2402	0.08502
												15.2553	0.00337	15.2553	0.00654	15.2553	0.08518
												15.2703	0.00338	15.2703	0.00655	15.2703	0.08533
												15.2853	0.00338	15.2853	0.00656	15.2853	0.08549
												15.3003	0.00339	15.3003	0.00657	15.3003	0.08565
												15.3153	0.00339	15.3153	0.00658	15.3153	0.08581
												15.3303	0.0034	15.3303	0.0066	15.3303	0.08597
												15.3453	0.00341	15.3453	0.00661	15.3453	0.08613
												15.3604	0.00341	15.3604	0.00662	15.3604	0.08629
												15.3754	0.00342	15.3754	0.00663	15.3754	0.08644
												15.3904	0.00342	15.3904	0.00664	15.3904	0.0866
												15.4054	0.00343	15.4054	0.00666	15.4054	0.08676
												15.4204	0.00344	15.4204	0.00667	15.4204	0.08692
												15.4354	0.00344	15.4354	0.00668	15.4354	0.08709
												15.4505	0.00345	15.4505	0.00669	15.4505	0.08725
												15.4655	0.00345	15.4655	0.0067	15.4655	0.08741
												15.4805	0.00346	15.4805	0.00672	15.4805	0.08757
												15.4955	0.00346	15.4955	0.00673	15.4955	0.08773
												15.5105	0.00347	15.5105	0.00674	15.5105	0.08789
												15.5255	0.00348	15.5255	0.00675	15.5255	0.08806
												15.5405	0.00348	15.5405	0.00677	15.5405	0.08822
												15.5556	0.00349	15.5556	0.00678	15.5556	0.08838
												15.5706	0.00349	15.5706	0.00679	15.5706	0.08855
												15.5856	0.0035	15.5856	0.0068	15.5856	0.08871
												15.6006	0.00351	15.6006	0.00681	15.6006	0.08887
												15.6156	0.00351	15.6156	0.00683	15.6156	0.08904
												15.6306	0.00352	15.6306	0.00684	15.6306	0.0892
												15.6456	0.00352	15.6456	0.00685	15.6456	0.08937
												15.6607	0.00353	15.6607	0.00686	15.6607	0.08953
												15.6757	0.00354	15.6757	0.00688	15.6757	0.0897
												15.6907	0.00354	15.6907	0.00689	15.6907	0.08986
												15.7057	0.00355	15.7057	0.0069	15.7057	0.09003
												15.7207	0.00355	15.7207	0.00691	15.7207	0.0902
												15.7357	0.00356	15.7357	0.00693	15.7357	0.09036
												15.7508	0.00357	15.7508	0.00694	15.7508	0.09053
												15.7658	0.00357	15.7658	0.00695	15.7658	0.0907
												15.7808	0.00358	15.7808	0.00696	15.7808	0.09086
												15.7958	0.00359	15.7958	0.00698	15.7958	0.09103
												15.8108	0.00359	15.8108	0.00699	15.8108	0.0912
												15.8258	0.0036	15.8258	0.007	15.8258	0.09137
												15.8408	0.0036	15.8408	0.00702	15.8408	0.09154
												15.8559	0.00361	15.8559	0.00703	15.8559	0.09171
												15.8709	0.00362	15.8709	0.00704	15.8709	0.09188
												15.8859	0.00362	15.8859	0.00705	15.8859	0.09205
												15.9009	0.00363	15.9009	0.00707	15.9009	0.09222
												15.9159	0.00363	15.9159	0.00708	15.9159	0.09239
												15.9309	0.00364	15.9309	0.00709	15.9309	0.09256
												15.9459	0.00365	15.9459	0.00711	15.9459	0.09273
												15.961	0.00365	15.961	0.00712	15.961	0.0929
												15.976	0.00366	15.976	0.00713	15.976	0.09307
												15.991	0.00367	15.991	0.00714	15.991	0.09324
												16.006	0.00367	16.006	0.00716	16.006	0.09342
												16.021	0.00368	16.021	0.00717	16.021	0.09359
												16.036	0.00368	16.036	0.00718	16.036	0.09376
												16.0511	0.00369	16.0511	0.0072	16.0511	0.09394
												16.0661	0.0037	16.0661	0.00721	16.0661	0.09411
												16.0811	0.0037	16.0811	0.00722	16.0811	0.09428
												16.0961	0.00371	16.0961	0.00724	16.0961	0.09446
												16.1111	0.00372	16.1111	0.00725	16.1111	0.09463
												16.1261	0.00372	16.1261	0.00726	16.1261	0.09481
												16.1411	0.00373	16.1411	0.00728	16.1411	0.09498
												16.1562	0.00374	16.1562	0.00729	16.1562	0.09516
												16.1712	0.00374	16.1712	0.0073	16.1712	0.09533
												16.1862	0.00375	16.1862	0.00732	16.1862	0.09551
												16.2012	0.00375	16.2012	0.00733	16.2012	0.09569
												16.2162	0.00376	16.2162	0.00734	16.2162	0.09586
												16.2312	0.00377	16.2312	0.00736	16.2312	0.09604
												16.2462	0.00377	16.2462	0.00737	16.2462	0.09622
												16.2613	0.00378	16.2613	0.00738	16.2613	0.0964
												16.2763	0.00379	16.2763	0.0074	16.2763	0.09657
												16.2913	0.00379	16.2913	0.00741	16.2913	0.09675
												16.3063	0.0038	16.3063	0.00742	16.3063	0.09693
												16.3213	0.00381	16.3213	0.00744	16.3213	0.09711
												16.3363	0.00381	16.3363	0.00745	16.3363	0.09729
												16.3514	0.00382	16.3514	0.00746	16.3514	0.09747
												16.3664	0.00383	16.3664	0.00748	16.3664	0.09765
												16.3814	0.00383	16.3814	0.00749	16.3814	0.09783
												16.3964	0.00384	16.3964	0.0075	16.3964	0.09801
												16.4114	0.00385	16.4114	0.00752	16.4114	0.09819
												16.4264	0.00385	16.4264	0.00753	16.4264	0.09837
												16.4414	0.00386	16.4414	0.00754	16.4414	0.09856
												16.4565	0.00387	16.4565	0.00756	16.4565	0.09874
												16.4715	0.00387	16.4715	0.00757	16.4715	0.09892
												16.4865	0.00388	16.4865	0.00759	16.4865	0.0991
												16.5015	0.00389	16.5015	0.0076	16.5015	0.09929
												16.5165	0.00389	16.5165	0.00761	16.5165	0.09947
												16.5315	0.0039	16.5315	0.00763	16.5315	0.09965
												16.5465	0.00391	16.5465	0.00764	16.5465	0.09984
												16.5616	0.00391	16.5616	0.00766	16.5616	0.10002
												16.5766	0.00392	16.5766	0.00767	16.5766	0.10021
												16.5916	0.00393	16.5916	0.00768	16.5916	0.10039
												16.6066	0.00393	16.6066	0.0077	16.6066	0.10058
												16.6216	0.00394	16.6216	0.00771	16.6216	0.10077
												16.6366	0.00395	16.6366	0.00772	16.6366	0.10095
												16.6517	0.00395	16.6517	0.00774	16.6517	0.10114
												16.6667	0.00396	16.6667	0.00775	16.6667	0.10132
												16.6817	0.00397	16.6817	0.00777	16.6817	0.10151
												16.6967	0.00397	16.6967	0.00778	16.6967	0.1017
												16.7117	0.00398	16.7117	0.0078	16.7117	0.10189
												16.7267	0.00399	16.7267	0.00781	16.7267	0.10208
												16.7417	0.00399	16.7417	0.00782	16.7417	0.10226
												16.7568	0.004	16.7568	0.00784	16.7568	0.10245
												16.7718	0.00401	16.7718	0.00785	16.7718	0.10264
												16.7868	0.00401	16.7868	0.00787	16.7868	0.10283
												16.8018	0.00402	16.8018	0.00788	16.8018	0.10302
												16.8168	0.00403	16.8168	0.0079	16.8168	0.10321
												16.8318	0.00403	16.8318	0.00791	16.8318	0.1034
												16.8468	0.00404	16.8468	0.00792	16.8468	0.1036
												16.8619	0.00405	16.8619	0.00794	16.8619	0.10379
												16.8769	0.00406	16.8769	0.00795	16.8769	0.10398
												16.8919	0.00406	16.8919	0.00797	16.8919	0.10417
												16.9069	0.00407	16.9069	0.00798	16.9069	0.10436
												16.9219	0.00408	16.9219	0.008	16.9219	0.10456
												16.9369	0.00408	16.9369	0.00801	16.9369	0.10475
												16.952	0.00409	16.952	0.00803	16.952	0.10494
												16.967	0.0041	16.967	0.00804	16.967	0.10514
												16.982	0.0041	16.982	0.00805	16.982	0.10533
												16.997	0.00411	16.997	0.00807	16.997	0.10553
												17.012	0.00412	17.012	0.00808	17.012	0.10572
												17.027	0.00413	17.027	0.0081	17.027	0.10592
												17.042	0.00413	17.042	0.00811	17.042	0.10611
												17.0571	0.00414	17.0571	0.00813	17.0571	0.10631
												17.0721	0.00415	17.0721	0.00814	17.0721	0.10651
												17.0871	0.00415	17.0871	0.00816	17.0871	0.1067
												17.1021	0.00416	17.1021	0.00817	17.1021	0.1069
												17.1171	0.00417	17.1171	0.00819	17.1171	0.1071
												17.1321	0.00418	17.1321	0.0082	17.1321	0.1073
												17.1471	0.00418	17.1471	0.00822	17.1471	0.10749
												17.1622	0.00419	17.1622	0.00823	17.1622	0.10769
												17.1772	0.0042	17.1772	0.00825	17.1772	0.10789
												17.1922	0.0042	17.1922	0.00826	17.1922	0.10809
												17.2072	0.00421	17.2072	0.00828	17.2072	0.10829
												17.2222	0.00422	17.2222	0.00829	17.2222	0.10849
												17.2372	0.00423	17.2372	0.00831	17.2372	0.10869
												17.2523	0.00423	17.2523	0.00832	17.2523	0.10889
												17.2673	0.00424	17.2673	0.00834	17.2673	0.10909
												17.2823	0.00425	17.2823	0.00835	17.2823	0.1093
												17.2973	0.00425	17.2973	0.00837	17.2973	0.1095
												17.3123	0.00426	17.3123	0.00838	17.3123	0.1097
												17.3273	0.00427	17.3273	0.0084	17.3273	0.1099
												17.3423	0.00428	17.3423	0.00841	17.3423	0.11011
												17.3574	0.00428	17.3574	0.00843	17.3574	0.11031
												17.3724	0.00429	17.3724	0.00844	17.3724	0.11051
												17.3874	0.0043	17.3874	0.00846	17.3874	0.11072
												17.4024	0.00431	17.4024	0.00848	17.4024	0.11092
												17.4174	0.00431	17.4174	0.00849	17.4174	0.11113
												17.4324	0.00432	17.4324	0.00851	17.4324	0.11133
												17.4474	0.00433	17.4474	0.00852	17.4474	0.11154
												17.4625	0.00434	17.4625	0.00854	17.4625	0.11174
												17.4775	0.00434	17.4775	0.00855	17.4775	0.11195
												17.4925	0.00435	17.4925	0.00857	17.4925	0.11216
												17.5075	0.00436	17.5075	0.00858	17.5075	0.11237
												17.5225	0.00437	17.5225	0.0086	17.5225	0.11257
												17.5375	0.00437	17.5375	0.00861	17.5375	0.11278
												17.5526	0.00438	17.5526	0.00863	17.5526	0.11299
												17.5676	0.00439	17.5676	0.00865	17.5676	0.1132
												17.5826	0.0044	17.5826	0.00866	17.5826	0.11341
												17.5976	0.0044	17.5976	0.00868	17.5976	0.11362
												17.6126	0.00441	17.6126	0.00869	17.6126	0.11383
												17.6276	0.00442	17.6276	0.00871	17.6276	0.11404
												17.6426	0.00443	17.6426	0.00873	17.6426	0.11425
												17.6577	0.00443	17.6577	0.00874	17.6577	0.11446
												17.6727	0.00444	17.6727	0.00876	17.6727	0.11467
												17.6877	0.00445	17.6877	0.00877	17.6877	0.11488
												17.7027	0.00446	17.7027	0.00879	17.7027	0.1151
												17.7177	0.00446	17.7177	0.0088	17.7177	0.11531
												17.7327	0.00447	17.7327	0.00882	17.7327	0.11552
												17.7477	0.00448	17.7477	0.00884	17.7477	0.11574
												17.7628	0.00449	17.7628	0.00885	17.7628	0.11595
												17.7778	0.00449	17.7778	0.00887	17.7778	0.11616
												17.7928	0.0045	17.7928	0.00889	17.7928	0.11638
												17.8078	0.00451	17.8078	0.0089	17.8078	0.11659
												17.8228	0.00452	17.8228	0.00892	17.8228	0.11681
												17.8378	0.00453	17.8378	0.00893	17.8378	0.11702
												17.8529	0.00453	17.8529	0.00895	17.8529	0.11724
												17.8679	0.00454	17.8679	0.00897	17.8679	0.11746
												17.8829	0.00455	17.8829	0.00898	17.8829	0.11767
												17.8979	0.00456	17.8979	0.009	17.8979	0.11789
												17.9129	0.00456	17.9129	0.00902	17.9129	0.11811
												17.9279	0.00457	17.9279	0.00903	17.9279	0.11833
												17.9429	0.00458	17.9429	0.00905	17.9429	0.11855
												17.958	0.00459	17.958	0.00906	17.958	0.11877
												17.973	0.0046	17.973	0.00908	17.973	0.11899
												17.988	0.0046	17.988	0.0091	17.988	0.11921
												18.003	0.00461	18.003	0.00911	18.003	0.11943
												18.018	0.00462	18.018	0.00913	18.018	0.11965
												18.033	0.00463	18.033	0.00915	18.033	0.11987
												18.048	0.00463	18.048	0.00916	18.048	0.12009
												18.0631	0.00464	18.0631	0.00918	18.0631	0.12031
												18.0781	0.00465	18.0781	0.0092	18.0781	0.12053
												18.0931	0.00466	18.0931	0.00921	18.0931	0.12076
												18.1081	0.00467	18.1081	0.00923	18.1081	0.12098
												18.1231	0.00467	18.1231	0.00925	18.1231	0.1212
												18.1381	0.00468	18.1381	0.00926	18.1381	0.12143
												18.1532	0.00469	18.1532	0.00928	18.1532	0.12165
												18.1682	0.0047	18.1682	0.0093	18.1682	0.12188
												18.1832	0.00471	18.1832	0.00931	18.1832	0.1221
												18.1982	0.00471	18.1982	0.00933	18.1982	0.12233
												18.2132	0.00472	18.2132	0.00935	18.2132	0.12255
												18.2282	0.00473	18.2282	0.00937	18.2282	0.12278
												18.2432	0.00474	18.2432	0.00938	18.2432	0.12301
												18.2583	0.00475	18.2583	0.0094	18.2583	0.12324
												18.2733	0.00476	18.2733	0.00942	18.2733	0.12346
												18.2883	0.00476	18.2883	0.00943	18.2883	0.12369
												18.3033	0.00477	18.3033	0.00945	18.3033	0.12392
												18.3183	0.00478	18.3183	0.00947	18.3183	0.12415
												18.3333	0.00479	18.3333	0.00949	18.3333	0.12438
												18.3483	0.0048	18.3483	0.0095	18.3483	0.12461
												18.3634	0.0048	18.3634	0.00952	18.3634	0.12484
												18.3784	0.00481	18.3784	0.00954	18.3784	0.12507
												18.3934	0.00482	18.3934	0.00955	18.3934	0.1253
												18.4084	0.00483	18.4084	0.00957	18.4084	0.12553
												18.4234	0.00484	18.4234	0.00959	18.4234	0.12576
												18.4384	0.00485	18.4384	0.00961	18.4384	0.126
												18.4535	0.00485	18.4535	0.00962	18.4535	0.12623
												18.4685	0.00486	18.4685	0.00964	18.4685	0.12646
												18.4835	0.00487	18.4835	0.00966	18.4835	0.1267
												18.4985	0.00488	18.4985	0.00968	18.4985	0.12693
												18.5135	0.00489	18.5135	0.00969	18.5135	0.12717
												18.5285	0.0049	18.5285	0.00971	18.5285	0.1274
												18.5435	0.0049	18.5435	0.00973	18.5435	0.12764
												18.5586	0.00491	18.5586	0.00975	18.5586	0.12787
												18.5736	0.00492	18.5736	0.00977	18.5736	0.12811
												18.5886	0.00493	18.5886	0.00978	18.5886	0.12835
												18.6036	0.00494	18.6036	0.0098	18.6036	0.12858
												18.6186	0.00495	18.6186	0.00982	18.6186	0.12882
												18.6336	0.00495	18.6336	0.00984	18.6336	0.12906
												18.6486	0.00496	18.6486	0.00985	18.6486	0.1293
												18.6637	0.00497	18.6637	0.00987	18.6637	0.12954
												18.6787	0.00498	18.6787	0.00989	18.6787	0.12978
												18.6937	0.00499	18.6937	0.00991	18.6937	0.13002
												18.7087	0.005	18.7087	0.00993	18.7087	0.13026
												18.7237	0.00501	18.7237	0.00994	18.7237	0.1305
												18.7387	0.00501	18.7387	0.00996	18.7387	0.13074
												18.7538	0.00502	18.7538	0.00998	18.7538	0.13098
												18.7688	0.00503	18.7688	0.01	18.7688	0.13122
												18.7838	0.00504	18.7838	0.01002	18.7838	0.13146
												18.7988	0.00505	18.7988	0.01004	18.7988	0.13171
												18.8138	0.00506	18.8138	0.01005	18.8138	0.13195
												18.8288	0.00507	18.8288	0.01007	18.8288	0.13219
												18.8438	0.00507	18.8438	0.01009	18.8438	0.13244
												18.8589	0.00508	18.8589	0.01011	18.8589	0.13268
												18.8739	0.00509	18.8739	0.01013	18.8739	0.13293
												18.8889	0.0051	18.8889	0.01015	18.8889	0.13317
												18.9039	0.00511	18.9039	0.01016	18.9039	0.13342
												18.9189	0.00512	18.9189	0.01018	18.9189	0.13367
												18.9339	0.00513	18.9339	0.0102	18.9339	0.13391
												18.9489	0.00514	18.9489	0.01022	18.9489	0.13416
												18.964	0.00514	18.964	0.01024	18.964	0.13441
												18.979	0.00515	18.979	0.01026	18.979	0.13466
												18.994	0.00516	18.994	0.01028	18.994	0.13491
												19.009	0.00517	19.009	0.01029	19.009	0.13516
												19.024	0.00518	19.024	0.01031	19.024	0.13541
												19.039	0.00519	19.039	0.01033	19.039	0.13566
												19.0541	0.0052	19.0541	0.01035	19.0541	0.13591
												19.0691	0.00521	19.0691	0.01037	19.0691	0.13616
												19.0841	0.00522	19.0841	0.01039	19.0841	0.13641
												19.0991	0.00522	19.0991	0.01041	19.0991	0.13666
												19.1141	0.00523	19.1141	0.01043	19.1141	0.13692
												19.1291	0.00524	19.1291	0.01044	19.1291	0.13717
												19.1441	0.00525	19.1441	0.01046	19.1441	0.13742
												19.1592	0.00526	19.1592	0.01048	19.1592	0.13768
												19.1742	0.00527	19.1742	0.0105	19.1742	0.13793
												19.1892	0.00528	19.1892	0.01052	19.1892	0.13819
												19.2042	0.00529	19.2042	0.01054	19.2042	0.13844
												19.2192	0.0053	19.2192	0.01056	19.2192	0.1387
												19.2342	0.00531	19.2342	0.01058	19.2342	0.13895
												19.2492	0.00531	19.2492	0.0106	19.2492	0.13921
												19.2643	0.00532	19.2643	0.01062	19.2643	0.13947
												19.2793	0.00533	19.2793	0.01064	19.2793	0.13973
												19.2943	0.00534	19.2943	0.01066	19.2943	0.13998
												19.3093	0.00535	19.3093	0.01067	19.3093	0.14024
												19.3243	0.00536	19.3243	0.01069	19.3243	0.1405
												19.3393	0.00537	19.3393	0.01071	19.3393	0.14076
												19.3544	0.00538	19.3544	0.01073	19.3544	0.14102
												19.3694	0.00539	19.3694	0.01075	19.3694	0.14128
												19.3844	0.0054	19.3844	0.01077	19.3844	0.14154
												19.3994	0.00541	19.3994	0.01079	19.3994	0.14181
												19.4144	0.00542	19.4144	0.01081	19.4144	0.14207
												19.4294	0.00543	19.4294	0.01083	19.4294	0.14233
												19.4444	0.00543	19.4444	0.01085	19.4444	0.14259
												19.4595	0.00544	19.4595	0.01087	19.4595	0.14286
												19.4745	0.00545	19.4745	0.01089	19.4745	0.14312
												19.4895	0.00546	19.4895	0.01091	19.4895	0.14339
												19.5045	0.00547	19.5045	0.01093	19.5045	0.14365
												19.5195	0.00548	19.5195	0.01095	19.5195	0.14392
												19.5345	0.00549	19.5345	0.01097	19.5345	0.14418
												19.5495	0.0055	19.5495	0.01099	19.5495	0.14445
												19.5646	0.00551	19.5646	0.01101	19.5646	0.14472
												19.5796	0.00552	19.5796	0.01103	19.5796	0.14498
												19.5946	0.00553	19.5946	0.01105	19.5946	0.14525
												19.6096	0.00554	19.6096	0.01107	19.6096	0.14552
												19.6246	0.00555	19.6246	0.01109	19.6246	0.14579
												19.6396	0.00556	19.6396	0.01111	19.6396	0.14606
												19.6547	0.00557	19.6547	0.01113	19.6547	0.14633
												19.6697	0.00558	19.6697	0.01115	19.6697	0.1466
												19.6847	0.00559	19.6847	0.01117	19.6847	0.14687
												19.6997	0.00559	19.6997	0.01119	19.6997	0.14714
												19.7147	0.0056	19.7147	0.01121	19.7147	0.14741
												19.7297	0.00561	19.7297	0.01123	19.7297	0.14769
												19.7447	0.00562	19.7447	0.01125	19.7447	0.14796
												19.7598	0.00563	19.7598	0.01127	19.7598	0.14823
												19.7748	0.00564	19.7748	0.01129	19.7748	0.14851
												19.7898	0.00565	19.7898	0.01131	19.7898	0.14878
												19.8048	0.00566	19.8048	0.01133	19.8048	0.14906
												19.8198	0.00567	19.8198	0.01136	19.8198	0.14933
												19.8348	0.00568	19.8348	0.01138	19.8348	0.14961
												19.8498	0.00569	19.8498	0.0114	19.8498	0.14988
												19.8649	0.0057	19.8649	0.01142	19.8649	0.15016
												19.8799	0.00571	19.8799	0.01144	19.8799	0.15044
												19.8949	0.00572	19.8949	0.01146	19.8949	0.15072
												19.9099	0.00573	19.9099	0.01148	19.9099	0.151
												19.9249	0.00574	19.9249	0.0115	19.9249	0.15127
												19.9399	0.00575	19.9399	0.01152	19.9399	0.15155
												19.955	0.00576	19.955	0.01154	19.955	0.15183
												19.97	0.00577	19.97	0.01156	19.97	0.15211
												19.985	0.00578	19.985	0.01158	19.985	0.1524
												20	0.00579	20	0.01161	20	0.15268

## Sheet: Fig 3d
Raw Time (s)									Fig 3d
A|C			A|T			Ctrl			A|C					A|T					Ctrl
SET 1	SET 2	SET 3	SET 1	SET 2	SET 3	SET 1	SET 2	SET 3	Time (s)	Tet. Mol (Nor)	Std. Dev	Fit time (s)	Fit - Tet. Mol	Time (s)	Tet. Mol (Nor)	Std. Dev	Fit time (s)	Fit - Tet. Mol	Time (s)	Tet. Mol (Nor)	Std. Dev	Fit time (s)	Fit - Tet. Mol
148.992	1139	59.0067	119.132	719	58.9289	19.0002	8.99959	39.0004	0	1	0	0	0.980823	0	1	0	0	0.987127	0	1	0	0	0.97069
148.992	209	479.168	89.0895	119.009	180.016	8.99958	8.99959	9.00789	120	0.637238	0.0198114	2.88288	0.971767	120	0.420445	0.0641529	2.04204	0.97411	10	0.390195	0.0510455	0.4004	0.94261
1891.3	329	29.0002	28.9997	328.999	180.016	8.99958	29.1073	9.00789	240	0.447892	0.0132575	5.76577	0.96279	240	0.24058	0.0535393	4.08408	0.961283	20	0.264919	0.0519082	0.8008	0.915407
209.005	59.0019	329	28.9997	209.095	88.9363	8.99958	8.99959	9.00789	360	0.3072	0.033648	8.64865	0.9539	360	0.13285	0.0452529	6.12613	0.948633	30	0.189917	0.0319692	1.2012	0.889057
209.005	179.006	149	89.0895	29.0001	29.0301	29.0038	19.0002	19.0002	480	0.224361	0.0210722	11.5315	0.945087	480	0.0881065	0.0398481	8.16817	0.93616	40	0.147058	0.0220826	1.6016	0.863527
209.005	449	268.999	28.9997	418.999	118.931	8.99958	8.99959	208.999	600	0.158555	0.0215843	14.4144	0.936363	600	0.0563804	0.0258063	10.2102	0.92386	50	0.121096	0.024069	2.002	0.838793
88.9913	418.999	119	28.9997	88.9998	270.028	8.99958	8.99959	39.0004	720	0.110212	0.014234	17.2973	0.927717	720	0.0377446	0.0186241	12.2523	0.91173	60	0.104272	0.0284218	2.4024	0.814833
178.992	149	119	28.9997	209.095	58.9289	8.99958	29.1073	9.00789	840	0.0762978	0.0169274	20.1802	0.919157	840	0.0256176	0.0131294	14.2943	0.899773	70	0.088082	0.0227389	2.8028	0.79162
88.9913	509.001	88.9995	119.132	29.0001	449.952	8.99958	39.1028	99999	960	0.0590589	0.0105893	23.0631	0.910677	960	0.0187903	0.00928289	16.3363	0.887977	80	0.0802832	0.0163403	3.2032	0.769123
28.9918	659	899.001	28.9997	29.0001	359.852	8.99958	8.99959	19.0002	1080	0.0455319	0.0110045	25.9459	0.90227	1080	0.0150379	0.00399821	18.3784	0.87635	90	0.0711849	0.00833468	3.6036	0.747327
28.9918	89.0011	538.999	28.9997	29.0001	29.0301	19.0002	8.99959	9.00789	1200	0.0304652	0.00876506	28.8288	0.893943	1200	0.0131617	0.00141868	20.4204	0.864883	100	0.0670093	0.00651413	4.004	0.726213
418.993	1109	29.0002	179.151	29.0001	88.9363	8.99958	8.99959	9.00789	1320	0.0245751	0.00755272	31.7117	0.8857	1320	0.0106706	0.000933684	22.4625	0.853573	110	0.0627934	0.00941237	4.4044	0.70575
538.992	149	29.0002	28.9997	59.1206	88.9363	8.99958	8.99959	9.00789	1440	0.0203935	0.0062631	34.5946	0.877527	1440	0.00879438	0.00357088	24.5045	0.842423	120	0.0627934	0.00941237	4.8048	0.685927
28.9918	149	329	28.9997	178.999	359.852	8.99958	8.99959	9.00789	1560	0.014422	0.00170339	37.4775	0.869433	1560	0.00879438	0.00357088	26.5465	0.831427	130	0.0609415	0.011057	5.20521	0.666713
779.415	29.0005	29.0002	89.0895	59.1206	509.931	8.99958	8.99959	28.9998	1680	0.0111232	0.00279139	40.3604	0.861417	1680	0.00879438	0.00357088	28.5886	0.820587	140	0.0590897	0.0130246	5.60561	0.648097
28.9918	1169	268.999	299	29.0001	479.947	218.999	8.93043	9.00789	1800	0.00942689	0.00179398	43.2432	0.85347	1800	0.00816899	0.0044542	30.6306	0.809893	150	0.0572781	0.0107061	6.00601	0.630057
28.9918	179.006	239.004	299.154	119.009	99999	29.0038	28.9878	9.00789	1920	0.00692934	0.00203336	46.1261	0.8456	1920	0.00816899	0.0044542	32.6727	0.799347	160	0.0572781	0.0107061	6.40641	0.612573
239.14	839.001	29.0002	269.127	29.0001	88.9363	8.99958	18.9311	9.00789	2040	0.00612806	0.00296964	49.009	0.837803	2040	0.00816899	0.0044542	34.7147	0.788947	170	0.0572781	0.0107061	6.80681	0.59563
418.993	29.0005	359	149.142	59.1206	539.946	19.0002	8.93043	9.00789	2160	0.00548331	0.00225418	51.8919	0.830083				36.7568	0.778697	180	0.0554665	0.00852802	7.20721	0.579213
209.005	59.0019	88.9995	179	29.0001	29.0301	8.99958	8.93043	9.00789	2280	0.00443179	0.00235711	54.7748	0.82243				38.7988	0.768583	190	0.0465627	0.0100416	7.60761	0.563303
28.9918	629	329	99999	29.0001	88.9363	19.0002	8.93043	9.00789	2400	0.00128949	0.00182362	57.6577	0.814853				40.8408	0.75861	200	0.0465627	0.0100416	8.00801	0.54788
388.993	179.006	29.0002	28.9997	178.999	270.028	8.99958	48.9308	28.9998	2520	0.00128949	0.00182362	60.5405	0.807347				42.8829	0.748773	210	0.0405352	0.0106696	8.40841	0.532933
28.9918	1229	359	89.0895	358.998	118.931	48.9999	18.9311	98.9999	2640	0.00128949	0.00182362	63.4234	0.799903				44.9249	0.739077	220	0.0386833	0.0112604	8.80881	0.51845
658.992	959.001	119	149.142	178.999	329.862	19.0002	18.9311	9.00789	2760	0.000644745	0.000911808	66.3063	0.792533				46.967	0.729513	230	0.0386833	0.0112604	9.20921	0.50441
148.992	59.0019	29.0002	89.0895	29.0001	29.0301	8.99958	8.93043	249	2880	0.000644745	0.000911808	69.1892	0.78524				49.009	0.72008	240	0.0386833	0.0112604	9.60961	0.490807
28.9918	509.001	209	89.0895	29.0001	88.9363	8.99958	8.93043	8.99781				72.0721	0.778007				51.051	0.71078	250	0.0363193	0.0136654	10	0.47794
538.992	59.0019	268.999	28.9997	29.0001	29.0301	39.0004	8.93043	8.99781				74.9549	0.77084				53.0931	0.701603	260	0.0344674	0.0143059	10.01	0.477613
298.992	299	209	119	88.9998	449.952	9.0006	18.9311	8.99781				77.8378	0.763743				55.1351	0.692553	270	0.0344674	0.0143059	10.4104	0.464827
209.005	89.0011	508.999	209.089	119.009	270.028	29.0008	8.93043	8.99781				80.7207	0.756713				57.1772	0.68363	280	0.0321033	0.0166795	10.8108	0.452437
269.036	89.0011	88.9995	89.0895	178.999	118.931	9.0006	8.93043	8.99781				83.6036	0.749747				59.2192	0.674827	290	0.0321033	0.0166795	11.2112	0.440423
118.992	779.001	329	58.9999	119.009	58.9289	9.0006	18.9311	8.99781				86.4865	0.742843				61.2613	0.666147	300	0.0321033	0.0166795	11.6116	0.428777
58.9915	418.999	149	58.9999	29.0001	29.0301	449.267	38.9302	28.997				89.3694	0.73601				63.3033	0.65759	310	0.0266283	0.0123583	12.012	0.417487
598.993	89.0011	149	269	88.9998	29.0301	9.0006	8.93043	8.99781				92.2523	0.729237				65.3453	0.649143	320	0.0266283	0.0123583	12.4124	0.406543
328.992	388.999	29.0002	89.0895	178.999	150.015	9.0006	79.0218	9.00001				95.1351	0.722527				67.3874	0.64082	330	0.0248167	0.00991169	12.8128	0.395937
28.9918	2309	29.0002	28.9997	298.999	88.9363	19.0002	8.93043	9.00001				98.018	0.71588				69.4294	0.632603	340	0.0248167	0.00991169	13.2132	0.38565
239.14	599.001	479.168	89.0895	148.999	180.016	19.0002	8.93043	9.00001				100.901	0.709297				71.4715	0.624503	350	0.0248167	0.00991169	13.6136	0.37568
148.992	149	209	179.151	59.1206	29.0301	9.0006	8.93043	189				103.784	0.702773				73.5135	0.616517	360	0.0248167	0.00991169	14.014	0.366013
1170.3	149	59.0067	119.132	209.095	209.944	9.0006	8.93043	189				106.667	0.696313				75.5556	0.608633	370	0.0248167	0.00991169	14.4144	0.356637
388.993	479.015	59.0067	119.132	148.999	29.0301	19.0002	8.93043	9.00001				109.55	0.68991				77.5976	0.60086	380	0.0230051	0.00754203	14.8148	0.347553
298.992	239.004	29.0002	149.142	29.0001	29.0301	9.0006	28.9878	9.00001				112.432	0.683567				79.6396	0.593197	390	0.0230051	0.00754203	15.2152	0.33874
118.992	239.004	29.0002	269.127	239	29.0301	309	8.93043	9.00001				115.315	0.677287				81.6817	0.58563	400	0.0230051	0.00754203	15.6156	0.330197
58.9915	269.043	448.999	359	29.0001	88.9363	9.0006	8.93043	59.0004				118.198	0.67106				83.7237	0.578177				16.016	0.321913
418.993	239.004	149	28.9997	29.0001	118.931	9.0006	18.9311	29.0002				120	0.6672				85.7658	0.57082				16.4164	0.31388
418.993	388.999	29.0002	28.9997	88.9998	449.952	9.0006	8.93043	18.9995				121.081	0.664897				87.8078	0.563567				16.8168	0.306093
1109.3	1109	179	89.0895	209.095	270.028	39.0004	8.93043	18.9995				123.964	0.65879				89.8499	0.556407				17.2172	0.298537
209.005	149	929.001	28.9997	29.0001	99999	9.0006	38.9302	279.003				126.847	0.652737				91.8919	0.549347				17.6176	0.291213
58.9915	329	179	58.9999	29.0001	88.9363	19.0002	28.9878	8.99974				129.73	0.646743				93.9339	0.542383				18.018	0.284107
388.993	179.006	29.0002	58.9999	29.0001	270.028	9.0006	8.93043	8.99974				132.613	0.6408				95.976	0.535513				18.4184	0.27722
58.9915	479.015	179	359	29.0001	270.028	9.0006	8.93043	8.99974				135.495	0.63492				98.018	0.52874				18.8188	0.27054
538.992	749.001	359	28.9997	538.999	509.931	9.0006	8.93043	8.99974				138.378	0.62909				100.06	0.522057				19.2192	0.26406
148.992	89.0011	118.999	359	29.0001	29.0301	39.0004	8.93043	8.99974				141.261	0.623313				102.102	0.515467				19.6196	0.257777
88.9913	329	268.999	28.9997	479.033	88.9363	9.0006	8.99968	18.9995				144.144	0.617593				104.144	0.508963				20	0.25198
88.9913	569	358.999	239	178.999	270.028	9.0006	8.99968	8.99974				147.027	0.611927				106.186	0.502547				20.02	0.25168
1170.3	269.043	28.9998	99999	29.0001	29.0301	19.0002	8.99968	8.99974				149.91	0.606313				108.228	0.49622				20.4204	0.24577
88.9913	239.004	389.159	99999	29.0001	118.931	99999	18.9994	8.99974				152.793	0.60075				110.27	0.489977				20.8208	0.240033
658.992	179.006	118.999	28.9997	88.9998	930.099	9.0006	38.9997	109.049				155.676	0.59524				112.312	0.48382				21.2212	0.234473
2281.3	719.001	88.9993	28.9997	119.009	29.0301	9.0006	99999	8.99974				158.559	0.58978				114.354	0.477747				21.6216	0.229077
359.018	89.0011	329	28.9997	29.0001	29.0301	9.0006	99999	8.99974				161.441	0.58437				116.396	0.471757				22.022	0.223847
1530.3	119	28.9998	149.142	88.9998	29.0301	9.0006	8.99968	69.0002				164.324	0.579017				118.438	0.465847				22.4224	0.21877
88.9913	779.001	448.999	359.084	29.0001	209.944	9.0006	99999	8.99974				167.207	0.573707				120	0.461377				22.8228	0.213843
809.307	299	1260	28.9997	29.0001	420.081	29.0008	99999	8.99974				170.09	0.568453				120.48	0.460013				23.2232	0.209067
929.236	149	268.999	359.084	29.0001	29.0301	9.0006	8.99968	8.99974				172.973	0.56324				122.523	0.45426				23.6236	0.204433
269.036	929.001	118.999	269.127	29.0001	239.931	19.0002	9.00059	8.99974				175.856	0.558083				124.565	0.448587				24.024	0.199933
178.992	179.006	88.9993	209.089	29.0001	329.862	19.0002	9.00059	189.073				178.739	0.55297				126.607	0.44299				24.4244	0.195577
178.992	149	268.999	149	148.999	299.938	9.0006	9.00059	8.99974				181.622	0.547907				128.649	0.437467				24.8248	0.191343
779.415	59.0019	88.9993	99999	88.9998	58.9289	89.0003	19.0002	8.99974				184.505	0.542887				130.691	0.43202				25.2252	0.18724
1140.3	119	28.9998	389	239	239.931	19.0002	9.00059	8.99909				187.387	0.537917				132.733	0.426643				25.6256	0.183253
239.14	959.001	118.999	28.9997	209.095	389.851	9.0006	9.00059	68.9994				190.27	0.532993				134.775	0.42134				26.026	0.17939
418.993	29.0005	628.998	89	59.1206	150.015	19.0002	9.00059	8.99909				193.153	0.528113				136.817	0.41611				26.4264	0.175637
148.992	239.004	59.0617	28.9997	239	88.9363	9.0006	9.00059	8.99973				196.036	0.52328				138.859	0.41095				26.8268	0.172
178.992	1109	238.999	209	29.0001	209.944	9.0006	28.9998	8.99973				198.919	0.518493				140.901	0.40586				27.2272	0.16847
178.992	1769	808.998	269	29.0001	359.852	9.0006	9.00059	8.99973				201.802	0.51375				142.943	0.400837				27.6276	0.165043
28.9918	119	118.999	448.998	178.999	118.931	9.0006	9.00059	8.99973				204.685	0.50905				144.985	0.395877				28.028	0.161717
178.992	59.0019	179	179.003	209.095	29.0301	29.0008	99999	8.99973				207.568	0.504393				147.027	0.390987				28.4284	0.15849
718.993	29.0005	599.076	328.998	88.9998	539.946	29.0008	8.99952	9.00073				210.45	0.49978				149.069	0.386167				28.8288	0.15536
779.415	539	28.9998	538.998	29.0001	150.015	9.0006	18.9991	39.3048				213.333	0.495213				151.111	0.381403				29.2292	0.15232
839.306	388.999	28.9998	179.003	119.009	29.0301	9.0006	99999	9.00073				216.216	0.490683				153.153	0.37671				29.6296	0.14937
1140.3	1409	299.088	268.999	29.0001	180.016	9.0006	148.998	49.3075				219.099	0.486203				155.195	0.372077				30	0.14672
148.992	29.0005	179	28.9997	239	58.9289	9.0006	188.998	9.00073				221.982	0.48176				157.237	0.367507				30.03	0.14651
148.992	359	179	88.9998	119.009	359.852	9.0006	8.99952	19.0004				224.865	0.47736				159.279	0.362993				30.4304	0.14373
28.9918	719.001	59.0617	28.9997	29.0001	239.931	9.0006	308.997	9.00073				227.748	0.473				161.321	0.358547				30.8308	0.141033
28.9918	89.0011	88.9993	358.998	479.033	29.0301	9.0006	78.9993	9.00073				230.631	0.46868				163.363	0.354157				31.2312	0.138413
88.9913	239.004	268.999	58.9993	358.998	150.015	19.0002	38.9999	9.00073				233.514	0.464397				165.405	0.349827				31.6316	0.135877
28.9918	239.004	389.159	298.998	29.0001	88.9363	9.0006	29.0007	9.00073				236.396	0.46016				167.447	0.345553				32.032	0.13341
28.9918	418.999	118.999	28.9997	148.999	29.0301	8.99972	329	9.00073				239.279	0.45596				169.489	0.341337				32.4324	0.131017
58.9915	179.006	28.9998	598.999	119.009	29.0301	39.0521	9.00055	9.00073				240	0.454917				171.532	0.337173				32.8328	0.128697
118.992	119	268.999	118.999	88.9998	118.931	8.99972	19.0009	9.00073				242.162	0.451797				173.574	0.33307				33.2332	0.126437
28.9918	569	1079	239.02	298.999	88.9363	8.99972	9.00055	9.00073				245.045	0.447677				175.616	0.329017				33.6336	0.124247
148.992	179.006	28.9998	239.02	59.1206	99999	419.004	9.00055	19.0213				247.928	0.443593				177.658	0.32502				34.034	0.122123
148.992	29.0005	389.159	298.998	29.0001	359.852	8.99972	9.00055	8.99955				250.811	0.439547				179.7	0.321077				34.4344	0.12006
478.992	239.004	299.088	28.9997	88.9998	359.852	9.00054	8.99961	79.0962				253.694	0.43554				181.742	0.317187				34.8348	0.118057
28.9918	89.0011	299.088	28.9997	59.1206	118.931	9.00054	8.99961	8.99955				256.577	0.43157				183.784	0.313347				35.2352	0.116113
359.018	359	688.998	268.999	59.1206	58.9289	9.00054	8.99961	38.9993				259.459	0.427633				185.826	0.309553				35.6356	0.114223
598.993	239.004	149	28.9997	29.0001	118.931	9.00054	8.99961	8.99955				262.342	0.423737				187.868	0.305817				36.036	0.11239
388.993	899.001	2341	58.9993	29.0001	88.9363	9.00054	8.99961	69.0834				265.225	0.419877				189.91	0.302127				36.4364	0.11061
239.14	29.0005	28.9998	58.9993	29.0001	359.852	19.0693	88.9995	8.99955				268.108	0.416053				191.952	0.298487				36.8368	0.108883
58.9915	179.006	329	28.9997	239	180.016	28.9991	8.99961	8.99955				270.991	0.412263				193.994	0.294897				37.2372	0.107203
239.14	119	808.998	418.998	29.0001	180.016	18.9997	8.99961	8.99955				273.874	0.40851				196.036	0.29135				37.6376	0.105573
28.9918	329	28.9998	58.9993	119.009	239.931	9.00036	309.226	19.0213				276.757	0.40479				198.078	0.287853				38.038	0.103993
118.992	418.999	28.9998	58.9993	59.1206	88.9363	9.00036	28.9998	8.99955				279.64	0.401107				200.12	0.284403				38.4384	0.102453
269.036	869.001	299.088	88.9998	59.1206	118.931	18.9997	28.9998	8.99955				282.523	0.397453				202.162	0.280997				38.8388	0.10096
478.992	89.0011	238.999	28.9997	88.9998	539.946	9.00036	88.9995	8.99955				285.405	0.393843				204.204	0.277633				39.2392	0.0995133
1019.3	299	118.999	28.9997	209.095	59	9.00036	8.99961	28.9997				288.288	0.390257				206.246	0.274317				39.6396	0.0981067
269.036	299	149	58.9993	29.0001	29.0301	58.9982	8.99961	8.99955				291.171	0.386707				208.288	0.271043				40	0.0968733
688.992	149	118.999	58.9993	29.0001	58.9289	9.00036	28.9998	100000				294.054	0.38319				210.33	0.267813				40.04	0.0967433
1771.3	89.0011	179	268.999	29.0001	839.937	9.00036	28.9998	59.1008				296.937	0.379707				212.372	0.264623				40.4404	0.0954133
568.993	149	988.998	148.999	59.1206	150.015	9.00036	19.0002	19.0213				299.82	0.376257				214.414	0.26148				40.8408	0.0941233
448.993	239.004	329	148.999	29.0001	150.015	9.00036	19.0002	8.99955				302.703	0.372837				216.456	0.258373				41.2412	0.09287
478.992	89.0011	118.999	358.998	88.9998	29.0301	38.9994	8.99961	8.99955				305.586	0.36945				218.499	0.25531				41.6416	0.0916567
359.018	59.0019	238.999	118.999	59.1206	509.931	28.9991	8.99961	19.0213				308.468	0.366097				220.541	0.252287				42.042	0.0904733
178.992	1379	59.0617	88.9998	29.0001	329	9.00036	78.9999	8.99955				311.351	0.362767				222.583	0.249303				42.4424	0.0893233
269.036	29.0005	358.999	28.9997	29.0001	209.944	48.9988	8.99961	38.9993				314.234	0.359473				224.625	0.24636				42.8428	0.08821
178.992	569	268.999	28.9997	268.999	88.9363	38.9994	8.99961	8.99955				317.117	0.356213				226.667	0.243457				43.2432	0.08713
28.9918	899.001	538.999	118.999	29.0001	29.0301	9.00036	28.9998	59.1008				320	0.352983				228.709	0.240587				43.6436	0.0860767
28.9918	149	118.999	28.9997	29.0001	29.0301	9.00036	28.9998	8.99955				322.883	0.349777				230.751	0.23776				44.044	0.0850567
388.993	149	28.9998	148.999	29.0001	660.023	9.00036	19.0002	49.022				325.766	0.346603				232.793	0.234967				44.4444	0.0840633
28.9918	179.006	28.9998	28.9997	29.0001	299.938	258.993	28.9998	8.99955				328.649	0.34346				234.835	0.232207				44.8448	0.0831
178.992	89.0011	88.9993	28.9997	29.0001	29.0301	9.00036	8.99961	19.0213				331.532	0.340343				236.877	0.229487				45.2452	0.0821633
239.14	179.006	28.9998	179.003	29.0001	569.951	18.9997	19.0002	8.99955				334.414	0.33726				238.919	0.2268				45.6457	0.0812533
88.9913	539	118.999	268.999	119.009	479.947	18.9997	8.99961	8.99955				337.297	0.334207				240	0.225393				46.0461	0.0803667
28.9918	359	149	179.003	29.0001	150.015	9.00036	39.0185	19.0213				340.18	0.331177				240.961	0.224147				46.4464	0.07951
359.018	1679	509.085	28.9997	29.0001	179	28.9991	58.9997	59.1008				343.063	0.32818				243.003	0.221533				46.8469	0.0786733
508.992	659	88.9993	208.999	509	29.0301	8.99961	49.0001	8.99955				345.946	0.325207				245.045	0.218953				47.2473	0.0778633
809.307	29.0005	28.9998	118.999	119.009	58.9289	19.0002	88.9995	8.99955				348.829	0.32226				247.087	0.216407				47.6476	0.0770767
28.9918	149	209	118.999	29.0001	239.931	8.99961	39.0185	8.99955				351.712	0.319347				249.129	0.21389				48.0481	0.07631
1290.3	299	538.999	239.02	239	389.851	28.9998	8.99961	8.99955				354.595	0.316453				251.171	0.211407				48.4485	0.0755667
929.236	179.006	209	268.999	59.1206	118.931	8.99961	8.99961	19.0213				357.477	0.31359				253.213	0.20896				48.8488	0.0748433
209.005	269.043	299.088	88.9998	148.999	88.9363	8.99961	88.9995	28.9997				360	0.311107				255.255	0.20654				49.2493	0.0741433
88.9913	899.001	238.999	118.999	59.1206	329.862	8.99961	28.9998	8.99955				360.36	0.310753				257.297	0.204157				49.6497	0.0734567
88.9913	329	358.999	389.005	88.9998	270.028	49.0723	28.9998	8.99955				363.243	0.307943				259.339	0.2018				50	0.0728767
508.992	449	179	389.005	29.0001	239.931	8.99961	19.0002	8.99955				366.126	0.30516				261.381	0.199477				50.05	0.0727967
809.307	29.0005	838.998	28.9997	29.0001	359.852	19.0002	8.99961	49.022				369.009	0.302403				263.423	0.19718				50.4504	0.0721533
478.992	869.001	1049	28.9997	88.9998	118.931	8.99936	69.0003	19.0213				371.892	0.29967				265.465	0.194917				50.8509	0.0715233
298.992	29.0005	28.9998	58.9993	119.009	88.9363	978.974	209	8.99955				374.775	0.29696				267.508	0.192683				51.2512	0.0709133
328.992	149	28.9998	28.9997	119.009	180.016	138.996	99.0001	8.99955				377.658	0.29428				269.55	0.190473				51.6516	0.0703233
809.307	29.0005	718.998	148.999	88.9998	149	8.99936	8.99961	8.99955				380.541	0.291623				271.592	0.188297				52.0521	0.0697467
269.036	599.001	28.9998	28.9997	388.999	270.028	8.99936	19.0002	8.99955				383.423	0.28899				273.634	0.186147				52.4524	0.06919
508.992	659	538.999	28.9997	29.0001	389.851	8.99936	8.99961	49.022				386.306	0.286383				275.676	0.184023				52.8528	0.0686467
959.301	89.0011	898.998	148.999	119.009	869.937	8.99936	28.9998	19.0213				389.189	0.283797				277.718	0.18193				53.2533	0.0681167
2161.3	629	268.999	28.9997	148.999	299.938	8.99936	8.99961	28.9997				392.072	0.281237				279.76	0.179863				53.6536	0.0676067
118.992	119	118.999	418.998	178.999	209.944	8.99936	379.308	8.99955				394.955	0.278703				281.802	0.177823				54.054	0.0671067
58.9915	59.0019	628.998	88.9998	59.1206	539.946	18.9987	49.0001					397.838	0.276193				283.844	0.17581				54.4545	0.06662
28.9918	269.043	179	28.9997	29.0001	509.931	69.0266	19.0002					400.721	0.273703				285.886	0.17382				54.8548	0.0661467
269.036	359	1169	28.9997	29.0001	99999	29.2818	8.99961					403.604	0.271237				287.928	0.17186				55.2553	0.06569
88.9913	388.999	538.999	28.9997	209.095	299.938	9.07505	8.99961					406.486	0.268793				289.97	0.169917				55.6557	0.0652467
478.992	29.0005	88.9993	148.999	59.1206	839	9.07505	69.0003					409.369	0.266373				292.012	0.168007				56.0561	0.06481
28.9918	539	118.999	118.999	298.999	180.016	9.07505	49.0001					412.252	0.263973				294.054	0.166117				56.4565	0.06439
448.993	1319	509.085	28.9997	29.0001	58.9289	9.07505	8.99961					415.135	0.2616				296.096	0.164257				56.8569	0.06398
209.005	29.0005	28.9998	28.9997	328.999	779.933	9.07505	8.99961					418.018	0.259243				298.138	0.162417				57.2573	0.06358
28.9918	479.015	1350.11	118.999	29.0001	99999	9.07505	8.99961					420.901	0.256913				300.18	0.1606				57.6577	0.0631933
688.992	569	389.159	28.9997	29.0001	389.851	19.0003	39.0185					423.784	0.254603				302.222	0.158807				58.0581	0.0628167
239.14	299	628.998	118.999	29.0001	88.9363	9.00042	179					426.667	0.252317				304.264	0.157037				58.4585	0.06245
508.992	59.0019	179	58.9993	29.0001	88.9363	9.00042	39.0185					429.55	0.250047				306.306	0.155287				58.8589	0.0620933
148.992	749.001	179	58.9993	29.0001	118.931	9.00042	8.99961					432.432	0.2478				308.348	0.153567				59.2593	0.06175
28.9918	359	778.998	28.9997	29.0001	630.047	9.00042	69.0003					435.315	0.24558				310.39	0.151867				59.6597	0.0614133
1530.3	629	299.088	28.9997	88.9836	779	9.01825	8.99961					438.198	0.243373				312.432	0.150183				60	0.06113
989.405	89.0011	748.999	58.9993	178.982	150.015	9.01825	8.99961					441.081	0.241187				314.474	0.148523				60.0601	0.0610867
359.018	29.0005	299.088	28.9997	58.9814	209.944	59.0002	8.99961					443.964	0.239023				316.517	0.146883				60.4605	0.0607667
328.992	539	299.088	28.9997	88.9836	29.0301	129	9.0006					446.847	0.23688				318.559	0.145267				60.8609	0.0604567
209.005	29.0005	509.085	28.9997	58.9814	58.9289	8.99966	9.0006					449.73	0.234753				320.601	0.143673				61.2613	0.06016
178.992	749.001	268.999	28.9997	28.9813	58.9289	8.99966	29.0004					452.613	0.23265				322.643	0.142097				61.6617	0.0598667
809.307	569	718.998	88.9998	418.981	660.023	109.001	18.9995					455.495	0.230567				324.685	0.140543				62.0621	0.0595767
88.9913	29.0005	299.088	28.9997	28.9813	29.0301	8.99966	9.0006					458.378	0.228503				326.727	0.139003				62.4625	0.0593033
359.018	89.0011	538.999	88.9998	28.9813	270.028	8.95856	9.0006					461.261	0.226453				328.769	0.13749				62.8629	0.0590333
448.993	29.0005	238.999	28.9997	28.9813	99999	48.892	9.0006					464.144	0.224427				330.811	0.135993				63.2633	0.05877
359.018	59.0019	209	28.9997	28.9813	299.938	8.95856	9.0006					467.027	0.222417				332.853	0.13451				63.6637	0.0585167
658.992	418.999	88.9993	179.003	28.9813	118.931	8.95856	9.0006					469.91	0.22043				334.895	0.133053				64.0641	0.0582667
28.9918	179.006	28.9998	208.999	58.9814	509.931	58.6166	39.0001					472.793	0.218453				336.937	0.131613				64.4645	0.0580267
718.993	149	1079	28.9997	118.982	29.0301	8.95856	18.9995					475.676	0.216503				338.979	0.13019				64.8649	0.0577967
269.036	29.0005	59.0617	28.9997	28.9813	299.938	8.95856	9.0006					478.559	0.214567				341.021	0.12879				65.2653	0.0575633
298.992	59.0019	179	28.9997	28.9813	29.0301	18.9992	9.0006					480	0.213603				343.063	0.1274				65.6657	0.0573433
28.9918	388.999	209	298.998	28.9813	89	48.892	9.0003					481.441	0.212653				345.105	0.126033				66.0661	0.0571267
28.9918	929.001	238.999	88.9998	28.9813	118.931	8.95856	9.0003					484.324	0.21075				347.147	0.12468				66.4665	0.05692
239.14	359	28.9998	118.999	28.9813	270.028	8.95856	29.0003					487.207	0.208867				349.189	0.123347				66.8669	0.0567167
118.992	418.999	88.9993	58.9993	88.9836	29	18.9992	69.0003					490.09	0.207003				351.231	0.122027				67.2673	0.0565167
658.992	179.006	88.9993	328.998	28.9813	58.9289	8.95856	9.0003					492.973	0.20516				353.273	0.120727				67.6677	0.0563233
28.9918	149	299.088	58.9993	268.981	359	8.95856	19.0003					495.856	0.203327				355.315	0.119443				68.0681	0.0561333
118.992	29.0005	118.999	28.9997	148.981	29.0301	209	9.0003					498.739	0.201513				357.357	0.118177				68.4685	0.0559533
239.14	359	118.999	88.9998	88.9836	209.944	28.9998	19.0003					501.622	0.199717				359.399	0.116927				68.8689	0.0557767
28.9918	749.001	59.0617	88.9998	28.9813	539.946	8.99961	29.0003					504.505	0.19794				360	0.11656				69.2693	0.0556
118.992	119	778.998	88.9998	28.9813	180.016		9.0003					507.387	0.19618				361.441	0.11569				69.6697	0.0554333
1590.31	659	238.999	28.9997	58.9814	88.9363		19.0003					510.27	0.19443				363.483	0.114467				70	0.0552967
269.036	239.004	28.9998	28.9997	298.981	270.028		9.0003					513.153	0.1927				365.526	0.113263				70.0701	0.05527
839.306	59.0019	209	118.999	28.9813	29.0301		39.0009					516.036	0.190983				367.568	0.112073				70.4705	0.05511
148.992	149	118.999	148.999	28.9813	689.937							518.919	0.189283				369.61	0.1109				70.8709	0.0549533
28.9918	359	419.04	268.999	148.981	509							521.802	0.187603				371.652	0.109737				71.2713	0.0548067
989.405	29.0005	688.998	778.999	28.9813	329.862							524.685	0.185933				373.694	0.108593				71.6717	0.0546567
28.9918	418.999	389.159	239.02	148.981	270.028							527.568	0.184283				375.736	0.10746				72.0721	0.0545133
269.036	418.999	149	358.998	418.981	58.9289							530.45	0.182647				377.778	0.106347				72.4725	0.0543733
269.036	719.001	179	88.9998	28.9813	59							533.333	0.181023				379.82	0.105243				72.8729	0.05424
508.992	449	688.998	389.005	28.9813	180.016							536.216	0.179423				381.862	0.104157				73.2733	0.0541067
478.992	899.001	268.999	179.003	28.9813	29.0301							539.099	0.17783				383.904	0.10308				73.6737	0.05398
88.9913	29.0005	358.999	58.9993	28.9813	930.099							541.982	0.17625				385.946	0.10202				74.0741	0.0538533
88.9913	149	1139	28.9997	28.9813	29.0301							544.865	0.17469				387.988	0.10097				74.4745	0.05373
28.9918	29.0005	389.159	58.9993	28.9813	270.028							547.748	0.17314				390.03	0.0999333				74.8749	0.0536133
28.9918	89.0011	448.999	118.999	28.9813	119							550.631	0.17161				392.072	0.0989167				75.2753	0.0535
328.992	119	509.085	88.9998	28.9813	299.938							553.514	0.17009				394.114	0.0979033				75.6757	0.0533867
28.9918	29.0005	448.999	28.9997	838.982	719							556.396	0.168583				396.156	0.0969067				76.0761	0.05328
359.018	359	419.04	28.9997	28.9813	29.0301							559.279	0.167097				398.198	0.0959233				76.4765	0.0531767
178.992	299	59.0617	28.9997	28.9813	29.0301							562.162	0.165613				400.24	0.09495				76.8769	0.05307
418.993	689.001	28.9998	28.9997	28.9813	88.9363							565.045	0.164153				402.282	0.0939933				77.2773	0.0529667
58.9915	149	209	358.998	88.9836	359.852							567.928	0.162703				404.324	0.0930467				77.6777	0.0528733
688.992	149	118.999	28.9997	28.9813	180.016							570.811	0.161267				406.366	0.0921133				78.0781	0.0527767
628.992	179.006	1019	28.9997	88.9836	29.0301							573.694	0.159843				408.408	0.0911867				78.4785	0.0526867
239.14	239.004	28.9998	88.9998	28.9813	269							576.577	0.15843				410.45	0.0902733				78.8789	0.0525933
388.993	539	268.999	88.9998	208.981	630.047							579.459	0.157037				412.492	0.0893733				79.2793	0.0525033
88.9913	1439	358.999	88.9998	28.9813	420.081							582.342	0.155653				414.535	0.0884833				79.6797	0.05242
1230.41	29.0005	778.998	28.9997	869	689.937							585.225	0.15428				416.577	0.0876067				80	0.0523567
148.992	659	1380	208.999	118.982	239.931							588.108	0.15292				418.619	0.0867367				80.0801	0.0523367
388.993	149	118.999	28.9997	118.982	359							590.991	0.151573				420.661	0.0858767				80.4805	0.0522567
239.14	239.004	688.998	148.999	148.981	58.9997							593.874	0.150243				422.703	0.0850367				80.8809	0.0521767
718.993	149	118.999	58.9993	58.9814	268.998							596.757	0.14892				424.745	0.0841967				81.2813	0.0521
508.992	29.0005	358.999	28.9997	28.9813	268.998							599.64	0.14761				426.787	0.0833733				81.6817	0.0520267
28.9918	299	59.0617	448.998	58.9814	28.9998							600	0.14745				428.829	0.08256				82.0821	0.0519533
328.992	89.0011	28.9998	148.999	28.9813	88.9992							602.523	0.146317				430.871	0.0817567				82.4825	0.0518833
359.018	629	358.999	88.9998	28.9813	28.9998							605.405	0.14503				432.913	0.08096				82.8829	0.0518133
448.993	29.0005	28.9998	28.9997	118.982	28.9998							608.288	0.143757				434.955	0.0801733				83.2833	0.0517467
508.992	449	59.0617	118.999	119	239.022							611.171	0.142493				436.997	0.0794				83.6837	0.05168
58.9915	59.0019	88.9993	298.998	298.981	239.022							614.054	0.141243				439.039	0.0786333				84.0841	0.05162
28.9918	59.0019	28.9998	179.003	28.9813	119							616.937	0.140007				441.081	0.0778767				84.4845	0.0515533
118.992	119	209	88.9998	58.9814	28.9998							619.82	0.13878				443.123	0.07713				84.8849	0.0514967
628.992	209	778.998	28.9997	149	88.9992							622.703	0.137567				445.165	0.07639				85.2853	0.0514367
118.992	299	1621	88.9998	178.982	58.9997							625.586	0.13636				447.207	0.0756667				85.6857	0.0513767
298.992	29.0005	299.088	118.999	88.9836	119							628.468	0.13517				449.249	0.0749467				86.0861	0.0513233
359.018	29.0005	28.9998	389.005	28.9813	28.9998							631.351	0.133987				451.291	0.0742367				86.4865	0.05127
688.992	29.0005	268.999	508.998	88.9836	88.9992							634.234	0.132817				453.333	0.0735367				86.8869	0.0512167
809.307	239.004	179	389.005	58.9814	388.998							637.117	0.131657				455.375	0.0728433				87.2873	0.0511667
118.992	239.004	179	28.9997	358.982	58.9997							640	0.13051				457.417	0.0721533				87.6877	0.0511133
929.236	29.0005	179	118.999	28.9813	328.998							642.883	0.12937				459.459	0.0714767				88.0881	0.05107
178.992	29.0005	599.076	118.999	28.9813	119							645.766	0.128243				461.502	0.0708133				88.4885	0.0510167
118.992	119	928.997	58.9993	88.9836	58.9997							648.649	0.127123				463.544	0.0701533				88.8889	0.05097
239.14	479.015	628.998	118.999	28.9813	178.999							651.532	0.126017				465.586	0.0695033				89.2893	0.0509267
568.993	269.043	118.999	268.999	28.9813	268.998							654.414	0.124917				467.628	0.06886				89.6897	0.0508833
388.993	179.006	59.0617	88.9998	28.9813	268.998							657.297	0.123833				469.67	0.0682233				90	0.05085
118.992	29.0005	358.999	58.9993	28.9813	268.998							660.18	0.122753				471.712	0.0675967				90.0901	0.0508433
269.036	179.006	538.999	328.998	28.9813	28.9998							663.063	0.121687				473.754	0.0669767				90.4905	0.0507967
28.9918	1499	149	118.999	28.9813	58.9997							665.946	0.12063				475.796	0.0663667				90.8909	0.0507567
628.992	179.006	149	58.9993	28.9813	28.9998							668.829	0.119583				477.838	0.06576				91.2913	0.05072
88.9913	29.0005	808.998	88.9998	28.9813	178.999							671.712	0.118547				479.88	0.06516				91.6917	0.0506833
28.9918	359	358.999	28.9997	58.9814	178.999							674.595	0.117517				480	0.06513				92.0921	0.0506433
418.993	29.0005	329	298.998	28.9813	448.998							677.477	0.1165				481.922	0.0645733				92.4925	0.0506067
28.9918	569	538.999	28.9997	28.9813	28.9998							680.36	0.11549				483.964	0.06399				92.8929	0.05057
148.992	269.043	28.9998	58.9993	148.981	88.9992							683.243	0.114487				486.006	0.06342				93.2933	0.0505367
448.993	119	1139	88.9998	28.9813	58.9997							686.126	0.1135				488.048	0.0628467				93.6937	0.0505033
508.992	179.006	179	28.9997	28.9813	539.156							689.009	0.112517				490.09	0.0622833				94.0941	0.05047
269.036	1499	59.0617	239.02	58.9814	28.9998							691.892	0.111547				492.132	0.0617333				94.4945	0.0504367
148.992	59.0019	268.999	179.003	28.9813	28.9998							694.775	0.110583				494.174	0.0611867				94.8949	0.05041
568.993	29.0005	28.9998	179.003	118.982	28.9998							697.658	0.109627				496.216	0.0606433				95.2953	0.0503767
58.9915	29.0005	118.999	148.999	28.9813	28.9998							700.541	0.108683				498.258	0.0601067				95.6957	0.0503467
28.9918	479.015	149	28.9997	58.9814	178.999							703.423	0.107747				500.3	0.0595833				96.0961	0.05032
598.993	479.015	28.9998	28.9997	28.9813	239.022							706.306	0.106813				502.342	0.05906				96.4965	0.0502867
209.005	2699	599.076	28.9997	178.982	359.028							709.189	0.1059				504.384	0.0585467				96.8969	0.0502633
239.14	269.043	268.999	28.9997	28.9813	88.9992							712.072	0.104987				506.426	0.0580367				97.2973	0.0502367
28.9918	59.0019	209	28.9997	208.981	148.999							714.955	0.10408				508.468	0.0575333				97.6977	0.05021
148.992	209	28.9998	118.999	28.9813	88.9992							717.838	0.103187				510.511	0.05704				98.0981	0.0501833
239.14	479.015	628.998	239.02	148.981	28.9998							720	0.102523				512.553	0.05655				98.4985	0.0501633
1079.3	179.006	628.998	88.9998	28.9813	208.998							720.721	0.102303				514.595	0.0560633				98.8989	0.0501367
118.992	359	118.999	28.9997	238.982	119							723.604	0.101423				516.637	0.0555833				99.2993	0.0501133
508.992	719.001	299.088	179.003	268.981	28.9998							726.486	0.100557				518.679	0.0551133				99.6997	0.05009
28.9918	509.001	28.9998	28.9997	118.982	28.9998							729.369	0.0996933				520.721	0.0546467				100	0.0500733
598.993	509.001	538.999	208.999	148.981	88.9992							732.252	0.09884				522.763	0.0541833				100.1	0.05007
239.14	599.001	268.999	28.9997	28.9813	1259							735.135	0.09799				524.805	0.05373				100.501	0.0500467
269.002	629	1891	58.9993	28.9813	239.022							738.018	0.0971567				526.847	0.05328				100.901	0.0500233
569.001	388.999	358.999	28.9997	29	628.998							740.901	0.0963267				528.889	0.0528367				101.301	0.0500033
449.002	239.004	149	179.003	28.9813	809.018							743.784	0.0955033				530.931	0.0523967				101.702	0.0499867
299.002	239.004	59.0617	179.003	28.9813	478.998							746.667	0.0946867				532.973	0.0519633				102.102	0.0499633
59.0014	1019	88.9993	118.999	28.9813	268.998							749.55	0.0938767				535.015	0.0515367				102.502	0.0499467
29.0246	659	838.998	118.999	88.9836	28.9998							752.432	0.0930767				537.057	0.0511133				102.903	0.04993
29.0246	719.001	688.998	268.999	88.9836	28.9998							755.315	0.0922833				539.099	0.0506967				103.303	0.0499067
119.001	418.999	448.999	148.999	88.9836	178.999							758.198	0.0914967				541.141	0.0502833				103.704	0.04989
839.001	269.043	179	28.9997	88.9836	418.999							761.081	0.0907233				543.183	0.0498767				104.104	0.0498767
29.0246	239.004	299.088	58.9993	28.9813	28.9998							763.964	0.08995				545.225	0.0494733				104.504	0.0498567
209.002	479.015	118.999	58.9993	28.9813	178.999							766.847	0.0891867				547.267	0.0490733				104.905	0.0498433
239.005	29.0005	509.085	208.999	28.9813	28.9998							769.73	0.0884333				549.309	0.04868				105.305	0.0498267
29.0246	239.004	358.999	418.998	28.9813	28.9998							772.613	0.08768				551.351	0.0482933				105.706	0.04981
29.0246	299	268.999	28.9997	148.981	239.022							775.495	0.0869367				553.393	0.0479067				106.106	0.0497933
29.0246	29.0005	299.088	58.9993	28.9813	658.998							778.378	0.0862				555.435	0.04753				106.507	0.04978
569.001	418.999	1199	208.999	28.9813	958.999							781.261	0.08547				557.477	0.0471567				106.907	0.0497667
89.0011	89.0011	59.0617	268.999	28.9813	58.9997							784.144	0.0847467				559.52	0.0467867				107.307	0.0497533
59.0014	1169	28.9998	28.9997	88.9836	28.9998							787.027	0.08403				561.562	0.04642				107.708	0.0497433
89.0011	149	149	28.9997	208.981	28.9998							789.91	0.0833233				563.604	0.04606				108.108	0.0497233
179.001	329	28.9998	28.9997	238.982	388.998							792.793	0.08262				565.646	0.0457033				108.509	0.0497133
89.001	659	28.9998	28.9997	418.981	268.998							795.676	0.0819233				567.688	0.04535				108.909	0.0497
29	509.001	118.999	28.9997	238.982	28.9998							798.559	0.0812333				569.73	0.045				109.309	0.04969
1259	329	268.999	28.9997	268.981	119							801.441	0.08055				571.772	0.04466				109.71	0.0496767
29	59.0019	149	28.9997	28.9813	119							804.324	0.0798733				573.814	0.04432				110	0.04967
599.002	2309	599.076	118.999	178.982	268.998							807.207	0.0792067				575.856	0.0439867				110.11	0.0496667
119.001	1319	238.999	148.999	29	178.999							810.09	0.07854				577.898	0.0436533				110.511	0.04965
359.001	329	59.0617	179.003	118.982	58.9997							812.973	0.07788				579.94	0.0433233				110.911	0.04964
779.001	59.0019	118.999	418.998	88.9836	119							815.856	0.07723				581.982	0.043				111.311	0.0496333
389.001	689.001	358.999	28.9997	88.9836	148.999							818.739	0.0765833				584.024	0.04268				111.712	0.04962
449.001	359	1109	58.9993	118.982	28.9998							821.622	0.07594				586.066	0.0423633				112.112	0.04961
29	149	268.999	118.999	118.982	268.998							824.505	0.0753033				588.108	0.04205				112.513	0.0496033
59.0009	269.043	358.999	268.999	28.9813	88.9992							827.387	0.0746767				590.15	0.0417433				112.913	0.04959
29	29.0005	748.999	28.9997	358.982	239.022							830.27	0.07405				592.192	0.0414367				113.313	0.04958
629.001	89.0011	509.085	28.9997	28.9813	268.998							833.153	0.0734367				594.234	0.0411367				113.714	0.0495733
389.001	388.999	1591	28.9997	58.9814	268.998							836.036	0.0728233				596.276	0.04084				114.114	0.04956
119.001	29.0005	329	88.9998	28.9813	359.028							838.919	0.07222				598.318	0.0405467				114.515	0.0495533
509.001	449	358.999	118.999	28.9813	28.9998							840	0.0719933				600	0.0403067				114.915	0.0495467
59.0009	89.0011	88.9993	58.9993	58.9814	178.999							841.802	0.0716167				600.36	0.0402567				115.315	0.0495367
89.001	599.001	179	28.9997	28.9813	28.9998							844.685	0.0710233				602.402	0.0399733				115.716	0.04953
59.0009	418.999	1921	58.9993	148.981	178.999							847.568	0.0704333				604.444	0.0396867				116.116	0.0495233
59.0009	179.006	509.085	28.9997	28.9813	58.9997							850.45	0.06985				606.486	0.03941				116.517	0.0495167
329.019	149	658.998	148.999	28.9813	718.998							853.333	0.0692733				608.529	0.0391333				116.917	0.0495067
59.0009	1499	59.0617	148.999	118.982	148.999							856.216	0.0686967				610.571	0.0388567				117.317	0.0494967
239.002	149	419.04	28.9997	148.981	148.999							859.099	0.06813				612.613	0.03859				117.718	0.04949
239.002	418.999	209	718.999	28.9813	28.9998							861.982	0.06757				614.655	0.03832				118.118	0.0494833
29	29.0005	509.085	28.9997	268.981	28.9998							864.865	0.06701				616.697	0.0380567				118.519	0.0494767
29	299	358.999	389.005	28.9813	119							867.748	0.0664567				618.739	0.0377967				118.919	0.04947
299.072	179.006	28.9998	28.9997	298.981	28.9998							870.631	0.0659067				620.781	0.0375367				119.319	0.0494633
89.001	388.999	329	88.9998	28.9813	88.9992							873.514	0.06537				622.823	0.0372833				119.72	0.04946
719.001	329	628.998	28.9997	58.9814	88.9992							876.396	0.06483				624.865	0.0370333				120	0.0494533
119.001	59.0019	898.998	358.998	208.981	869.032							879.279	0.0643				626.907	0.0367833				120.12	0.0494533
59.0009	119	118.999	28.9997	179	328.998							882.162	0.06377				628.949	0.03654				120.521	0.0494467
29	119	209	28.9997	58.9814	28.9998							885.045	0.06325				630.991	0.0362967				120.921	0.04944
29	29.0005	1049	28.9997	58.9814	718.998							887.928	0.0627333				633.033	0.03606				121.321	0.0494333
209.001	329	538.999	58.9993	449	119							890.811	0.06222				635.075	0.03582				121.722	0.04943
	119	118.999	239.02	28.9813	119							893.694	0.06171				637.117	0.0355867				122.122	0.0494267
	89.0001	808.998	148.999	28.9813	388.998							896.577	0.0612067				639.159	0.0353567				122.523	0.04942
	269	688.998	28.9997	28.9813	28.9998							899.459	0.0607067				641.201	0.0351267				122.923	0.0494133
	269	118.999	28.9997	208.981	88.9992							902.342	0.06021				643.243	0.0349033				123.323	0.0494067
	359.001	149	28.9997	28.9813	58.9997							905.225	0.05972				645.285	0.0346833				123.724	0.0494
	239.001	419.04	58.9993	28.9813	208.998							908.108	0.05924				647.327	0.03446				124.124	0.0493967
	389	838.998	28.9997	148.981	28.9998							910.991	0.05876				649.369	0.0342433				124.525	0.0493933
	29	28.9998	58.9993	28.9813	208.998							913.874	0.05828				651.411	0.0340267				124.925	0.04939
	29	28.9998	88.9998	118.982	148.999							916.757	0.05781				653.453	0.0338133				125.325	0.0493833
	868.999	149	28.9997	478.991	569.043							919.64	0.0573433				655.495	0.0336067				125.726	0.04938
	359.001	569.062	179.003	298.981	148.999							922.523	0.0568767				657.538	0.0333967				126.126	0.0493767
	89.0001	389.159	179.003	268.981	328.998							925.405	0.05642				659.58	0.0331967				126.527	0.04937
	179	59.0617	148.999	28.9813	508.998							928.288	0.0559633				661.622	0.03299				126.927	0.0493667
	149	238.999	28.9997	28.9813	599.064							931.171	0.0555133				663.664	0.03279				127.327	0.0493633
	269	299.088	28.9997	28.9813	28.9998							934.054	0.0550667				665.706	0.0325933				127.728	0.04936
	29	419.04	718.999	28.9813	88.9992							936.937	0.0546233				667.748	0.0324				128.128	0.0493567
	59.0156	778.998	328.998	29	119							939.82	0.0541867				669.79	0.0322033				128.529	0.0493533
	209.025	419.04	179.003	358.982	508.998							942.703	0.05375				671.832	0.0320167				128.929	0.04935
	299	299.088	569.023	329	628.998							945.586	0.0533233				673.874	0.0318267				129.329	0.0493467
	299	28.9998	28.9997	89.0001	28.9998							948.468	0.0528967				675.916	0.03164				129.73	0.0493433
	419.001	59.0617	88.9998	1049	658.998							951.351	0.0524733				677.958	0.0314533				130	0.0493433
	449.046	209	88.9998	89.0001	388.998							954.234	0.0520533				680	0.0312767				130.13	0.04934
	719	268.999	58.9993	28.9993	148.999							957.117	0.05164				682.042	0.03109				130.531	0.0493367
	29	209	208.999	148.999	148.999							960	0.05123				684.084	0.0309167				130.931	0.0493333
	29	28.9998	28.9997	89.0001	28.9998							962.883	0.0508233				686.126	0.03074				131.331	0.04933
	29	29.112	28.9997	1769	239.022							965.766	0.05042				688.168	0.0305667				131.732	0.0493267
	689.001	419	28.9997	28.9993	208.998							968.649	0.0500167				690.21	0.0303967				132.132	0.0493233
	449.046	29.112	28.9997	1109	28.9998							971.532	0.0496233				692.252	0.0302233				132.533	0.0493233
	29	89.1437	28.9997	268.999	28.9998							974.414	0.0492333				694.294	0.03006				132.933	0.04932
	29	59.1272		478.999	508.998							977.297	0.04884				696.336	0.0298933				133.333	0.0493167
	29	29.112		779.008	208.998							980.18	0.0484567				698.378	0.02973				133.734	0.0493133
	29	389		28.9993	239.022							983.063	0.0480767				700.42	0.02957				134.134	0.0493133
	509.001	59.1272		1259	28.9998							985.946	0.0476967				702.462	0.02941				134.535	0.04931
	29	29.112		238.999	178.999							988.829	0.04732				704.505	0.0292533				134.935	0.0493067
	29	239.126		239	178.999							991.712	0.0469533				706.547	0.0290967				135.335	0.0493067
	89.0001	389		1259	298.999							994.595	0.0465833				708.589	0.0289433				135.736	0.0493033
	29	179.117		329.032	28.9998							997.477	0.04622				710.631	0.02879				136.136	0.0493033
	179	389		28.9993	178.999							1000.36	0.04586				712.673	0.0286367				136.537	0.0492967
	1559	29.112		419.229	178.999							1003.24	0.0454967				714.715	0.02849				136.937	0.04929
	59.0156	329		359	28.9998							1006.13	0.0451467				716.757	0.0283433				137.337	0.04929
	329	29.112		329.032	119							1009.01	0.0447967				718.799	0.0282033				137.738	0.0492867
	59.0156	29.112		569.008	268.998							1011.89	0.04445				720	0.0281133				138.138	0.0492867
	119	119.158		1379	298.999							1014.77	0.0441033				720.841	0.0280567				138.539	0.0492833
	239.001	509		238.999	28.9998							1017.66	0.04376				722.883	0.0279167				138.939	0.0492833
	119	29.112		1319	239.022							1020.54	0.04342				724.925	0.0277733				139.339	0.04928
	1019	119		28.9993	58.9997							1023.42	0.0430867				726.967	0.0276367				139.74	0.04928
	239.001	29.112		208.999	58.9997							1026.31	0.0427567				729.009	0.0275				140	0.0492767
	269	479		89.0001	28.9998							1029.19	0.0424233				731.051	0.0273633				140.14	0.0492767
	89.0001	29.112		28.9993	58.9997							1032.07	0.0421				733.093	0.02723				140.541	0.0492767
	479.001	149		28.9993	119							1034.95	0.0417767				735.135	0.0270967				140.941	0.0492733
	149	269		58.999	58.9997							1037.84	0.0414567				737.177	0.02697				141.341	0.0492733
	29	29		89.0001	88.9992							1040.72	0.0411367				739.219	0.0268367				141.742	0.04927
	539.001	269		179	28.9998							1043.6	0.0408267				741.261	0.02671				142.142	0.04927
	299	29.112		148.999	88.9992							1046.49	0.0405133				743.303	0.0265867				142.543	0.04927
	209.025	89		628.998	298.999							1049.37	0.0402033				745.345	0.02646				142.943	0.0492667
	89.0001	29		28.9993	749.015							1052.25	0.0398967				747.387	0.02634				143.343	0.0492667
	29	59.1272		958.998	88.9992							1055.14	0.0395967				749.429	0.0262167				143.744	0.0492633
	269	209.132		329.032	178.999							1058.02	0.0393				751.471	0.0260967				144.144	0.0492633
	119	149.118		89.0001	178.999							1060.9	0.039				753.514	0.02598				144.545	0.0492633
	569.001	179		419.229	28.9998							1063.78	0.0387033				755.556	0.02586				144.945	0.04926
	1109	29.112		538.998	178.999							1066.67	0.0384167				757.598	0.0257467				145.345	0.04926
	989	179.117		808.998	88.9992							1069.55	0.0381233				759.64	0.0256333				145.746	0.04926
	119	209		268.999	88.9992							1072.43	0.0378367				761.682	0.0255167				146.146	0.0492567
	659.001	29.112		58.999	718.998							1075.32	0.0375533				763.724	0.0254033				146.547	0.0492567
	209.025	29.112		148.999	88.9992							1078.2	0.03727				765.766	0.0252933				146.947	0.0492567
	179	29.112		1109	88.9992							1080	0.0370967				767.808	0.0251833				147.347	0.0492533
	149	119		119	388.998							1081.08	0.0369933				769.85	0.0250767				147.748	0.0492533
	29	119		749.013	28.9998							1083.96	0.0367167				771.892	0.02497				148.148	0.0492533
	539.001	119.158		779.008	28.9998							1086.85	0.0364433				773.934	0.0248633				148.549	0.0492533
	1379	29.112		28.9993	119							1089.73	0.0361733				775.976	0.0247633				148.949	0.04925
	119	149		628.998	88.9992							1092.61	0.0359067				778.018	0.0246567				149.349	0.04925
	89.0001	29		89.0001	148.999							1095.5	0.0356367				780.06	0.0245567				149.75	0.04925
	239.001	119.158		58.999	28.9998							1098.38	0.0353733				782.102	0.0244567				150	0.0492467
	449.046	539		298.999	58.9997							1101.26	0.0351133				784.144	0.0243533				150.15	0.0492433
	29	149.118		179	178.999							1104.14	0.0348567				786.186	0.0242567				150.551	0.0492433
	89.0001	239		718.998	58.9997							1107.03	0.0345967				788.228	0.0241567				150.951	0.0492433
	2129	29		119	119							1109.91	0.0343433				790.27	0.0240633				151.351	0.0492433
	269	329		179	268.998							1112.79	0.03409				792.312	0.0239667				151.752	0.04924
	119	29.112		58.999	28.9998							1115.68	0.03384				794.354	0.0238733				152.152	0.04924
	29	149		598.999	268.998							1118.56	0.0335933				796.396	0.0237833				152.553	0.04924
	599.001	119		119	28.9998							1121.44	0.0333467				798.438	0.02369				152.953	0.04924
	209.025	89		1019	28.9998							1124.32	0.0331067				800.48	0.0236				153.353	0.04924
	898.999	299		28.9993	268.998							1127.21	0.0328667				802.523	0.02351				153.754	0.0492367
	419.001	59		28.9993	28.9998							1130.09	0.03263				804.565	0.02342				154.154	0.0492367
	1199	449.116		329.032	28.9998							1132.97	0.03239				806.607	0.0233333				154.555	0.0492367
	29	29		298.999	478.998							1135.86	0.0321567				808.649	0.0232467				154.955	0.0492367
	89.0001	29.112		538.998	298.999							1138.74	0.0319267				810.691	0.0231633				155.355	0.0492367
	719	29.112		298.999	28.9998							1141.62	0.0316967				812.733	0.0230767				155.756	0.0492333
	659.001	59		238.999	148.999							1144.5	0.0314667				814.775	0.0229933				156.156	0.0492333
	89.0001	299		329	508.998							1147.39	0.0312433				816.817	0.02291				156.557	0.0492333
	569.001	389		99999	28.9998							1150.27	0.03102				818.859	0.0228267				156.957	0.0492333
	239.001	29.112		119	838.998							1153.15	0.0308				820.901	0.02275				157.357	0.0492333
	779	59.1272		538.998	239.022							1156.04	0.03058				822.943	0.02267				157.758	0.04923
	119	149.118		89.0001	268.998							1158.92	0.03036				824.985	0.02259				158.158	0.04923
	89.0001	149		298.999	239.022							1161.8	0.0301433				827.027	0.0225167				158.559	0.04923
	209.025	179		478.999	418.999							1164.68	0.0299333				829.069	0.0224367				158.959	0.04923
	119	509		28.9993	28.9998							1167.57	0.02972				831.111	0.0223633				159.359	0.04923
	629.087	29		538.998	178.999							1170.45	0.02951				833.153	0.0222833				159.76	0.04923
	389	179.117		329.032	28.9998							1173.33	0.0293033				835.195	0.02221				160	0.04923
	59.0156			358.999	418.999							1176.22	0.0291				837.237	0.0221367				160.16	0.04923
	359.001			329.032	28.9998							1179.1	0.0288967				839.279	0.0220633				160.561	0.0492267
	1499			268.999	28.9998							1181.98	0.0286933				840	0.0220433				160.961	0.0492267
	1019			298.999	148.999							1184.86	0.02849				841.321	0.0219933				161.361	0.0492267
	539.001			419.229	388.998							1187.75	0.0282967				843.363	0.02192				161.762	0.0492267
	149			179	119							1190.63	0.0280967				845.405	0.02185				162.162	0.0492267
	299			89.0001	88.9992							1193.51	0.0279033				847.447	0.0217833				162.563	0.0492267
	329			1409.01	28.9998							1196.4	0.02771				849.489	0.0217133				162.963	0.0492267
	629.087			268.999	88.9992							1199.28	0.02752				851.532	0.0216467				163.363	0.0492267
	179			179	119							1200	0.0274733				853.574	0.02158				163.764	0.0492233
	119			89.0001	28.9998							1202.16	0.02733				855.616	0.0215133				164.164	0.0492233
	29			148.999	508.998							1205.05	0.0271433				857.658	0.0214467				164.565	0.0492233
	389			119	208.998							1207.93	0.02696				859.7	0.02138				164.965	0.0492233
	839			58.999	58.9997							1210.81	0.0267733				861.742	0.0213167				165.365	0.0492233
	419.001			58.999	28.9998							1213.69	0.02659				863.784	0.0212567				165.766	0.0492233
	29			478.999	58.9997							1216.58	0.02641				865.826	0.0211933				166.166	0.0492233
	779			179	28.9998							1219.46	0.0262333				867.868	0.0211333				166.567	0.0492233
	509.001			208.999	508.998							1222.34	0.0260533				869.91	0.02107				166.967	0.0492233
	29			58.999	148.999							1225.23	0.0258767				871.952	0.0210133				167.367	0.0492233
	539.001			148.999	208.998							1228.11	0.0257033				873.994	0.0209533				167.768	0.04922
	89.0001			329.032	508.998							1230.99	0.02553				876.036	0.0208933				168.168	0.04922
	119			238.999	268.998							1233.87	0.02536				878.078	0.0208367				168.569	0.04922
	989			119	178.999							1236.76	0.02519				880.12	0.0207767				168.969	0.04922
	149			448.999	28.9998							1239.64	0.02502				882.162	0.02072				169.369	0.04922
	269			179	88.9992							1242.52	0.0248533				884.204	0.0206633				169.77	0.04922
	1469			208.999	239.022							1245.41	0.0246867				886.246	0.0206067				170	0.04922
	89.0001			268.999	58.9997							1248.29	0.02453				888.288	0.0205533				170.17	0.04922
	359.001			238.999	58.9997							1251.17	0.0243667				890.33	0.0205				170.571	0.04922
	89.0001			419.229	28.9998							1254.05	0.0242033				892.372	0.0204433				170.971	0.04922
	29			1079.01	388.998							1256.94	0.0240433				894.414	0.02039				171.371	0.04922
	179			538.998	119							1259.82	0.02389				896.456	0.02034				171.772	0.04922
	749.001			569.008	119							1262.7	0.0237333				898.499	0.02029				172.172	0.04922
	29			58.999	208.998							1265.59	0.0235767				900.541	0.0202367				172.573	0.0492167
	29			28.9993	148.999							1268.47	0.0234233				902.583	0.0201833				172.973	0.0492167
	539.001			179	178.999							1271.35	0.0232733				904.625	0.0201367				173.373	0.0492167
	239.001			389.006	328.998							1274.23	0.0231233				906.667	0.0200833				173.774	0.0492167
	269			809	88.9992							1277.12	0.0229733				908.709	0.0200367				174.174	0.0492167
	419.001			58.999	508.998							1280	0.0228233				910.751	0.01999				174.575	0.0492167
	719			179	178.999							1282.88	0.02268				912.793	0.01994				174.975	0.0492167
	29			959	88.9992							1285.77	0.0225333				914.835	0.0198933				175.375	0.0492167
	89.0001			569.008	328.998							1288.65	0.02239				916.877	0.0198467				175.776	0.0492167
	179			898.998	268.998							1291.53	0.0222467				918.919	0.0198				176.176	0.0492167
	1049			28.9993	58.9997							1294.41	0.0221067				920.961	0.0197533				176.577	0.0492167
	449.046			148.999	718.998							1297.3	0.02197				923.003	0.0197133				176.977	0.0492167
	149			808.998	28.9998							1300.18	0.02183				925.045	0.0196633				177.377	0.0492167
	868.999			659.029	178.999							1303.06	0.02169				927.087	0.01962				177.778	0.0492167
	329			389	28.9998							1305.95	0.02156				929.129	0.0195767				178.178	0.0492167
	29			238.999	28.9998							1308.83	0.0214233				931.171	0.0195333				178.579	0.0492167
	2999.01			298.999	28.9998							1311.71	0.02129				933.213	0.01949				178.979	0.0492167
	119			28.9993	88.9992							1314.59	0.02116				935.255	0.01945				179.379	0.0492167
	389			119	148.999							1317.48	0.0210267				937.297	0.01941				179.78	0.0492167
	898.999			779.008	448.998							1320	0.02091				939.339	0.0193667				180	0.0492133
	89.0001			809	148.999							1320.36	0.0208933				941.381	0.0193267				180.18	0.0492133
	1079			89.0001	28.9998							1323.24	0.0207667				943.423	0.0192833				180.581	0.0492133
	119			208.999	58.9997							1326.13	0.0206367				945.465	0.0192467				180.981	0.0492133
	59.0156			58.999	148.999							1329.01	0.0205167				947.508	0.0192067				181.381	0.0492133
	779			869	28.9998							1331.89	0.02039				949.55	0.0191667				181.782	0.0492133
	59.0156			688.998	148.999							1334.77	0.0202633				951.592	0.01913				182.182	0.0492133
	689.001			208.999	119							1337.66	0.0201433				953.634	0.01909				182.583	0.0492133
	1109			628.998	28.9998							1340.54	0.0200167				955.676	0.0190533				182.983	0.0492133
	29			448.999	148.999							1343.42	0.0199				957.718	0.01902				183.383	0.0492133
	119			89.0001	418.999							1346.31	0.01978				959.76	0.01898				183.784	0.0492133
	839			89	28.9998							1349.19	0.01966				960	0.0189767				184.184	0.0492133
	209.025			179	28.9998							1352.07	0.0195433				961.802	0.0189467				184.585	0.0492133
	29			988.999	28.9998							1354.95	0.0194267				963.844	0.01891				184.985	0.0492133
	149			298.999	208.998							1357.84	0.01931				965.886	0.0188733				185.385	0.0492133
	149			298.999	268.998							1360.72	0.0192				967.928	0.0188367				185.786	0.0492133
	29			508.999	58.9997							1363.6	0.0190867				969.97	0.0188033				186.186	0.0492133
	1859.06			478.999	58.9997							1366.49	0.0189733				972.012	0.0187667				186.587	0.0492133
	239.001			1379	539.156							1369.37	0.0188633				974.054	0.0187367				186.987	0.0492133
	89.0001			179	58.9997							1372.25	0.0187533				976.096	0.0187				187.387	0.0492133
	59.0156			358.999	58.9997							1375.14	0.0186433				978.138	0.01867				187.788	0.0492133
	29			59	28.9998							1378.02	0.0185367				980.18	0.0186367				188.188	0.0492133
	179			28.9993	239.022							1380.9	0.01843				982.222	0.0186033				188.589	0.0492133
	89.0001			1169	88.9992							1383.78	0.01832				984.264	0.0185733				188.989	0.0492133
	809.001			1079	88.9992							1386.67	0.0182167				986.306	0.0185367				189.389	0.0492133
	119			119	58.9997							1389.55	0.01811				988.348	0.0185067				189.79	0.0492133
	29			569.008	28.9998							1392.43	0.01801				990.39	0.0184767				190	0.0492133
	329			148.999	28.9998							1395.32	0.0179067				992.432	0.0184467				190.19	0.0492133
	29.0001			119	208.998							1398.2	0.0178067				994.474	0.0184167				190.591	0.0492133
	149.477			569.008	328.998							1401.08	0.01771				996.517	0.0183833				190.991	0.0492133
	239.221			508.999	28.9998							1403.96	0.0176067				998.559	0.0183567				191.391	0.0492133
	269.071			148.999	208.998							1406.85	0.0175067				1000.6	0.0183267				191.792	0.0492133
	209.078			179	208.998							1409.73	0.01741				1002.64	0.0182967				192.192	0.0492133
	269.071			569.008	28.9998							1412.61	0.0173133				1004.68	0.01827				192.593	0.0492133
	329.094			119	28.9998							1415.5	0.01722				1006.73	0.01824				192.993	0.0492133
	29.0001			208.999	88.9992							1418.38	0.01712				1008.77	0.0182133				193.393	0.0492133
	29.0001			179	658.998							1421.26	0.01703				1010.81	0.0181833				193.794	0.04921
	89.4429			869	178.999							1424.14	0.0169367				1012.85	0.01816				194.194	0.04921
	299.183			148.999	178.999							1427.03	0.0168433				1014.89	0.0181333				194.595	0.04921
	59.0005			389.006	28.9998							1429.91	0.0167533				1016.94	0.0181033				194.995	0.04921
	29.0001			58.999	508.998							1432.79	0.0166633				1018.98	0.01808				195.395	0.04921
	149.477			1049	88.9992							1435.68	0.01657				1021.02	0.0180533				195.796	0.04921
	209.078			148.999	88.9992							1438.56	0.0164833				1023.06	0.0180267				196.196	0.04921
	269.071			28.9993	809.018							1440	0.0164367				1025.11	0.0180033				196.597	0.04921
	539.125			508.999	88.9992							1441.44	0.0163933				1027.15	0.01798				196.997	0.04921
	89.4429			569.008	28.9998							1444.32	0.01631				1029.19	0.0179533				197.397	0.04921
	59			628.998	718.998							1447.21	0.01622				1031.23	0.0179267				197.798	0.04921
	29.0001			718.998	418.999							1450.09	0.0161367				1033.27	0.0179033				198.198	0.04921
	689			148.999	569.043							1452.97	0.0160467				1035.32	0.01788				198.599	0.04921
	329.094			119	58.9997							1455.86	0.0159667				1037.36	0.0178533				198.999	0.04921
				148.999	298.999							1458.74	0.01588				1039.4	0.01783				199.399	0.04921
				208.999	58.9997							1461.62	0.0158				1041.44	0.01781				199.8	0.04921
				179	298.999							1464.5	0.0157133				1043.48	0.0177867				200	0.04921
				28.9993	28.9998							1467.39	0.0156367				1045.53	0.0177633				200.2	0.04921
				298.999	119							1470.27	0.0155567				1047.57	0.01774				200.601	0.04921
				508.999	28.9998							1473.15	0.0154733				1049.61	0.01772				201.001	0.04921
				148.999	119							1476.04	0.0153933				1051.65	0.0176967				201.401	0.04921
				89.0001	388.998							1478.92	0.0153167				1053.69	0.0176733				201.802	0.04921
				59	478.998							1481.8	0.01524				1055.74	0.01765				202.202	0.04921
				479	28.9998							1484.68	0.0151633				1057.78	0.0176333				202.603	0.04921
				238.999	58.9997							1487.57	0.0150867				1059.82	0.0176133				203.003	0.04921
				58.999	809.018							1490.45	0.0150133				1061.86	0.01759				203.403	0.04921
				89.0001	28.9998							1493.33	0.0149367				1063.9	0.0175667				203.804	0.04921
				28.9993	359.028							1496.22	0.01486				1065.95	0.0175467				204.204	0.04921
				628.998	58.9997							1499.1	0.0147867				1067.99	0.01753				204.605	0.04921
				28.9993	58.9997							1501.98	0.0147167				1070.03	0.01751				205.005	0.04921
					58.9997							1504.86	0.0146433				1072.07	0.0174867				205.405	0.04921
					58.9997							1507.75	0.01457				1074.11	0.01747				205.806	0.04921
					119							1510.63	0.0145				1076.16	0.01745				206.206	0.04921
					239.022							1513.51	0.0144333				1078.2	0.01743				206.607	0.04921
					58.9997							1516.4	0.0143633				1080	0.0174167				207.007	0.04921
					58.9997							1519.28	0.01429				1080.24	0.0174167				207.407	0.04921
					28.9998							1522.16	0.0142267				1082.28	0.0173967				207.808	0.04921
					148.999							1525.05	0.0141567				1084.32	0.0173767				208.208	0.04921
					208.998							1527.93	0.01409				1086.37	0.0173567				208.609	0.04921
												1530.81	0.0140233				1088.41	0.0173433				209.009	0.04921
												1533.69	0.01396				1090.45	0.0173233				209.409	0.04921
												1536.58	0.0138933				1092.49	0.01731				209.81	0.04921
												1539.46	0.0138267				1094.53	0.01729				210	0.04921
												1542.34	0.0137633				1096.58	0.01727				210.21	0.04921
												1545.23	0.0137033				1098.62	0.0172533				210.611	0.04921
												1548.11	0.01364				1100.66	0.01724				211.011	0.04921
												1550.99	0.0135767				1102.7	0.01722				211.411	0.04921
												1553.87	0.0135133				1104.74	0.0172067				211.812	0.04921
												1556.76	0.01345				1106.79	0.01719				212.212	0.04921
												1559.64	0.01339				1108.83	0.0171733				212.613	0.04921
												1560	0.0133867				1110.87	0.0171567				213.013	0.04921
												1562.52	0.0133333				1112.91	0.0171433				213.413	0.04921
												1565.41	0.0132733				1114.95	0.0171233				213.814	0.04921
												1568.29	0.0132133				1117	0.01711				214.214	0.04921
												1571.17	0.0131533				1119.04	0.0170967				214.615	0.04921
												1574.05	0.0131				1121.08	0.0170833				215.015	0.04921
												1576.94	0.01304				1123.12	0.0170667				215.415	0.04921
												1579.82	0.0129833				1125.17	0.01705				215.816	0.04921
												1582.7	0.0129267				1127.21	0.0170367				216.216	0.04921
												1585.59	0.01287				1129.25	0.0170233				216.617	0.04921
												1588.47	0.0128133				1131.29	0.0170067				217.017	0.04921
												1591.35	0.01276				1133.33	0.0169933				217.417	0.04921
												1594.23	0.0127067				1135.38	0.01698				217.818	0.04921
												1597.12	0.0126533				1137.42	0.0169667				218.218	0.04921
												1600	0.0125967				1139.46	0.0169567				218.619	0.04921
												1602.88	0.01255				1141.5	0.0169433				219.019	0.04921
												1605.77	0.0124967				1143.54	0.0169267				219.419	0.04921
												1608.65	0.01244				1145.59	0.0169133				219.82	0.04921
												1611.53	0.01239				1147.63	0.0169033				220	0.04921
												1614.41	0.01234				1149.67	0.01689				220.22	0.04921
												1617.3	0.01229				1151.71	0.0168767				220.621	0.04921
												1620.18	0.01224				1153.75	0.0168633				221.021	0.04921
												1623.06	0.01219				1155.8	0.01685				221.421	0.04921
												1625.95	0.01214				1157.84	0.01684				221.822	0.04921
												1628.83	0.0120933				1159.88	0.0168267				222.222	0.04921
												1631.71	0.0120467				1161.92	0.0168167				222.623	0.04921
												1634.59	0.0119967				1163.96	0.0168033				223.023	0.04921
												1637.48	0.01195				1166.01	0.0167933				223.423	0.04921
												1640.36	0.0119033				1168.05	0.01678				223.824	0.04921
												1643.24	0.0118567				1170.09	0.01677				224.224	0.04921
												1646.13	0.01181				1172.13	0.0167567				224.625	0.04921
												1649.01	0.01176				1174.17	0.0167467				225.025	0.04921
												1651.89	0.01172				1176.22	0.0167367				225.425	0.04921
												1654.77	0.0116733				1178.26	0.0167233				225.826	0.04921
												1657.66	0.0116267				1180.3	0.0167133				226.226	0.04921
												1660.54	0.0115867				1182.34	0.0167033				226.627	0.04921
												1663.42	0.0115433				1184.38	0.0166967				227.027	0.04921
												1666.31	0.0115				1186.43	0.0166833				227.427	0.04921
												1669.19	0.0114567				1188.47	0.0166733				227.828	0.04921
												1672.07	0.0114133				1190.51	0.01666				228.228	0.04921
												1674.95	0.01137				1192.55	0.01665				228.629	0.04921
												1677.84	0.01133				1194.59	0.01664				229.029	0.04921
												1680	0.0113				1196.64	0.0166333				229.429	0.04921
												1680.72	0.0112867				1198.68	0.0166233				229.83	0.04921
												1683.6	0.01125				1200	0.0166133				230	0.04921
												1686.49	0.0112067				1200.72	0.0166133				230.23	0.04921
												1689.37	0.0111667				1202.76	0.0166033				230.631	0.04921
												1692.25	0.0111267				1204.8	0.0165967				231.031	0.04921
												1695.14	0.0110867				1206.85	0.0165867				231.431	0.04921
												1698.02	0.01105				1208.89	0.0165767				231.832	0.04921
												1700.9	0.0110067				1210.93	0.0165667				232.232	0.04921
												1703.78	0.01097				1212.97	0.01656				232.633	0.04921
												1706.67	0.0109367				1215.02	0.01655				233.033	0.04921
												1709.55	0.0109				1217.06	0.01654				233.433	0.04921
												1712.43	0.01086				1219.1	0.0165333				233.834	0.04921
												1715.32	0.01082				1221.14	0.0165233				234.234	0.04921
												1718.2	0.0107833				1223.18	0.01651				234.635	0.04921
												1721.08	0.01075				1225.23	0.0165067				235.035	0.04921
												1723.96	0.0107133				1227.27	0.0164967				235.435	0.04921
												1726.85	0.01068				1229.31	0.0164867				235.836	0.04921
												1729.73	0.01064				1231.35	0.01648				236.236	0.04921
												1732.61	0.0106067				1233.39	0.0164733				236.637	0.04921
												1735.5	0.01057				1235.44	0.0164633				237.037	0.04921
												1738.38	0.01054				1237.48	0.0164567				237.437	0.04921
												1741.26	0.0105033				1239.52	0.01645				237.838	0.04921
												1744.14	0.01047				1241.56	0.0164433				238.238	0.04921
												1747.03	0.0104367				1243.6	0.0164333				238.639	0.04921
												1749.91	0.0104033				1245.65	0.0164267				239.039	0.04921
												1752.79	0.01037				1247.69	0.01642				239.439	0.04921
												1755.68	0.0103367				1249.73	0.01641				239.84	0.04921
												1758.56	0.01031				1251.77	0.0164067				240	0.04921
												1761.44	0.0102767				1253.81	0.0163967				240.24	0.04921
												1764.32	0.0102467				1255.86	0.0163933				240.641	0.04921
												1767.21	0.01021				1257.9	0.0163833				241.041	0.04921
												1770.09	0.01018				1259.94	0.01638				241.441	0.04921
												1772.97	0.0101467				1261.98	0.01637				241.842	0.04921
												1775.86	0.0101233				1264.02	0.0163667				242.242	0.04921
												1778.74	0.01009				1266.07	0.0163567				242.643	0.04921
												1781.62	0.01006				1268.11	0.0163533				243.043	0.04921
												1784.5	0.01003				1270.15	0.01634				243.443	0.04921
												1787.39	0.01				1272.19	0.0163367				243.844	0.04921
												1790.27	0.00997				1274.23	0.01633				244.244	0.04921
												1793.15	0.00994333				1276.28	0.0163233				244.645	0.04921
												1796.04	0.00991667				1278.32	0.0163167				245.045	0.04921
												1798.92	0.00988333				1280.36	0.01631				245.445	0.04921
												1800	0.00987333				1282.4	0.0163033				245.846	0.04921
												1801.8	0.00985667				1284.44	0.0163				246.246	0.04921
												1804.68	0.00983				1286.49	0.01629				246.647	0.04921
												1807.57	0.0098				1288.53	0.0162867				247.047	0.04921
												1810.45	0.00977667				1290.57	0.01628				247.447	0.04921
												1813.33	0.00974667				1292.61	0.0162767				247.848	0.04921
												1816.22	0.00972				1294.65	0.0162667				248.248	0.04921
												1819.1	0.00969333				1296.7	0.0162633				248.649	0.04921
												1821.98	0.00966667				1298.74	0.01626				249.049	0.04921
												1824.86	0.00964				1300.78	0.0162533				249.449	0.04921
												1827.75	0.00961333				1302.82	0.0162467				249.85	0.04921
												1830.63	0.00959				1304.86	0.01624				250	0.04921
												1833.51	0.00956				1306.91	0.0162367				250.25	0.04921
												1836.4	0.00954				1308.95	0.0162333				250.651	0.04921
												1839.28	0.00951667				1310.99	0.0162267				251.051	0.04921
												1842.16	0.00949				1313.03	0.0162233				251.451	0.04921
												1845.05	0.00946333				1315.08	0.0162133				251.852	0.04921
												1847.93	0.00943667				1317.12	0.01621				252.252	0.04921
												1850.81	0.00941667				1319.16	0.0162067				252.653	0.04921
												1853.69	0.00939333				1320	0.0162067				253.053	0.04921
												1856.58	0.00936667				1321.2	0.0162				253.453	0.04921
												1859.46	0.00934667				1323.24	0.0161967				253.854	0.04921
												1862.34	0.00932333				1325.29	0.0161933				254.254	0.04921
												1865.23	0.0093				1327.33	0.0161867				254.655	0.04921
												1868.11	0.00927667				1329.37	0.0161833				255.055	0.04921
												1870.99	0.00925667				1331.41	0.01618				255.455	0.04921
												1873.87	0.00923333				1333.45	0.0161733				255.856	0.04921
												1876.76	0.00921				1335.5	0.01617				256.256	0.04921
												1879.64	0.00918667				1337.54	0.0161667				256.657	0.04921
												1882.52	0.00916667				1339.58	0.01616				257.057	0.04921
												1885.41	0.00914333				1341.62	0.0161567				257.457	0.04921
												1888.29	0.00912667				1343.66	0.0161533				257.858	0.04921
												1891.17	0.0091				1345.71	0.0161433				258.258	0.04921
												1894.05	0.00908				1347.75	0.01614				258.659	0.04921
												1896.94	0.00906				1349.79	0.0161367				259.059	0.04921
												1899.82	0.00904				1351.83	0.01613				259.459	0.04921
												1902.7	0.00902				1353.87	0.0161267				259.86	0.04921
												1905.59	0.009				1355.92	0.0161233				260	0.04921
												1908.47	0.00898333				1357.96	0.0161167				260.26	0.04921
												1911.35	0.00895667				1360	0.0161133				260.661	0.04921
												1914.23	0.00893667				1362.04	0.01611				261.061	0.04921
												1917.12	0.00892				1364.08	0.01611				261.461	0.04921
												1920	0.0089				1366.13	0.0161033				261.862	0.04921
												1922.88	0.00888333				1368.17	0.0161				262.262	0.04921
												1925.77	0.00886				1370.21	0.0160967				262.663	0.04921
												1928.65	0.00884333				1372.25	0.0160933				263.063	0.04921
												1931.53	0.00882333				1374.29	0.0160867				263.463	0.04921
												1934.41	0.00880667				1376.34	0.0160867				263.864	0.04921
												1937.3	0.00878667				1378.38	0.0160833				264.264	0.04921
												1940.18	0.00877				1380.42	0.0160767				264.665	0.04921
												1943.06	0.00875333				1382.46	0.0160733				265.065	0.04921
												1945.95	0.00873333				1384.5	0.01607				265.465	0.04921
												1948.83	0.00871667				1386.55	0.01607				265.866	0.04921
												1951.71	0.0087				1388.59	0.0160633				266.266	0.04921
												1954.59	0.00868				1390.63	0.01606				266.667	0.04921
												1957.48	0.00866333				1392.67	0.0160567				267.067	0.04921
												1960.36	0.00864667				1394.71	0.0160533				267.467	0.04921
												1963.24	0.00862667				1396.76	0.0160533				267.868	0.04921
												1966.13	0.00861333				1398.8	0.0160467				268.268	0.04921
												1969.01	0.00859667				1400.84	0.0160433				268.669	0.04921
												1971.89	0.00858333				1402.88	0.0160433				269.069	0.04921
												1974.77	0.00856667				1404.92	0.01604				269.469	0.04921
												1977.66	0.00855				1406.97	0.0160333				269.87	0.04921
												1980.54	0.00853				1409.01	0.01603				270	0.04921
												1983.42	0.00851333				1411.05	0.01603				270.27	0.04921
												1986.31	0.0085				1413.09	0.0160267				270.671	0.04921
												1989.19	0.00848667				1415.14	0.0160233				271.071	0.04921
												1992.07	0.00847				1417.18	0.01602				271.471	0.04921
												1994.95	0.00845333				1419.22	0.0160167				271.872	0.04921
												1997.84	0.00844				1421.26	0.0160133				272.272	0.04921
												2000.72	0.00842333				1423.3	0.0160133				272.673	0.04921
												2003.6	0.00841				1425.35	0.01601				273.073	0.04921
												2006.49	0.00839667				1427.39	0.0160067				273.473	0.04921
												2009.37	0.00838				1429.43	0.0160033				273.874	0.04921
												2012.25	0.00836333				1431.47	0.016				274.274	0.04921
												2015.14	0.00835333				1433.51	0.016				274.675	0.04921
												2018.02	0.00833667				1435.56	0.0159967				275.075	0.04921
												2020.9	0.00832333				1437.6	0.01599				275.475	0.04921
												2023.78	0.00831				1439.64	0.01599				275.876	0.04921
												2026.67	0.00829667				1440	0.01599				276.276	0.04921
												2029.55	0.00828333				1441.68	0.0159867				276.677	0.04921
												2032.43	0.00826667				1443.72	0.0159867				277.077	0.04921
												2035.32	0.00825333				1445.77	0.0159833				277.477	0.04921
												2038.2	0.00824333				1447.81	0.0159833				277.878	0.04921
												2040	0.00823				1449.85	0.0159767				278.278	0.04921
												2041.08	0.00823				1451.89	0.0159733				278.679	0.04921
												2043.96	0.00821333				1453.93	0.0159733				279.079	0.04921
												2046.85	0.00820333				1455.98	0.01597				279.479	0.04921
												2049.73	0.00819				1458.02	0.01597				279.88	0.04921
												2052.61	0.00817667				1460.06	0.0159667				280	0.04921
												2055.5	0.00816667				1462.1	0.0159667				280.28	0.04921
												2058.38	0.00815				1464.14	0.01596				280.681	0.04921
												2061.26	0.00814				1466.19	0.01596				281.081	0.04921
												2064.14	0.00812667				1468.23	0.0159567				281.481	0.04921
												2067.03	0.00811667				1470.27	0.0159567				281.882	0.04921
												2069.91	0.00810333				1472.31	0.0159533				282.282	0.04921
												2072.79	0.00809				1474.35	0.0159533				282.683	0.04921
												2075.68	0.00808				1476.4	0.0159467				283.083	0.04921
												2078.56	0.00807				1478.44	0.0159467				283.483	0.04921
												2081.44	0.00805667				1480.48	0.0159433				283.884	0.04921
												2084.32	0.00804333				1482.52	0.0159433				284.284	0.04921
												2087.21	0.00803333				1484.56	0.01594				284.685	0.04921
												2090.09	0.00802				1486.61	0.01594				285.085	0.04921
												2092.97	0.00801				1488.65	0.0159367				285.485	0.04921
												2095.86	0.008				1490.69	0.0159367				285.886	0.04921
												2098.74	0.00799				1492.73	0.01593				286.286	0.04921
												2101.62	0.00797667				1494.77	0.01593				286.687	0.04921
												2104.5	0.00796333				1496.82	0.01593				287.087	0.04921
												2107.39	0.00795667				1498.86	0.0159267				287.487	0.04921
												2110.27	0.00794667				1500.9	0.0159267				287.888	0.04921
												2113.15	0.00793667				1502.94	0.0159233				288.288	0.04921
												2116.04	0.00792333				1504.98	0.0159233				288.689	0.04921
												2118.92	0.00791333				1507.03	0.01592				289.089	0.04921
												2121.8	0.00790333				1509.07	0.0159167				289.489	0.04921
												2124.68	0.00789667				1511.11	0.0159167				289.89	0.04921
												2127.57	0.00788333				1513.15	0.0159133				290	0.04921
												2130.45	0.00787667				1515.2	0.0159133				290.29	0.04921
												2133.33	0.00786667				1517.24	0.01591				290.691	0.04921
												2136.22	0.00785333				1519.28	0.01591				291.091	0.04921
												2139.1	0.00784333				1521.32	0.01591				291.491	0.04921
												2141.98	0.00783667				1523.36	0.0159067				291.892	0.04921
												2144.86	0.00782333				1525.41	0.0159067				292.292	0.04921
												2147.75	0.00781667				1527.45	0.0159				292.693	0.04921
												2150.63	0.00780667				1529.49	0.0159				293.093	0.04921
												2153.51	0.00779667				1531.53	0.0159				293.493	0.04921
												2156.4	0.00778667				1533.57	0.0158967				293.894	0.04921
												2159.28	0.00778				1535.62	0.0158967				294.294	0.04921
												2160	0.00778				1537.66	0.0158967				294.695	0.04921
												2162.16	0.00777333				1539.7	0.0158933				295.095	0.04921
												2165.05	0.00776333				1541.74	0.0158933				295.495	0.04921
												2167.93	0.00775333				1543.78	0.0158933				295.896	0.04921
												2170.81	0.00774333				1545.83	0.01589				296.296	0.04921
												2173.69	0.00773667				1547.87	0.0158867				296.697	0.04921
												2176.58	0.00772667				1549.91	0.0158867				297.097	0.04921
												2179.46	0.00772				1551.95	0.0158833				297.498	0.04921
												2182.34	0.00771				1553.99	0.0158833				297.898	0.04921
												2185.23	0.0077				1556.04	0.0158833				298.298	0.04921
												2188.11	0.00769333				1558.08	0.01588				298.699	0.04921
												2190.99	0.00768333				1560	0.01588				299.099	0.04921
												2193.87	0.00767667				1560.12	0.01588				299.5	0.04921
												2196.76	0.00767				1562.16	0.01588				299.9	0.04921
												2199.64	0.00766				1564.2	0.0158767				300	0.04921
												2202.52	0.00765333				1566.25	0.0158767				300.3	0.04921
												2205.41	0.00764667				1568.29	0.0158767				300.701	0.04921
												2208.29	0.00764				1570.33	0.0158733				301.101	0.04921
												2211.17	0.00763				1572.37	0.01587				301.502	0.04921
												2214.05	0.00762				1574.41	0.01587				301.902	0.04921
												2216.94	0.00761333				1576.46	0.01587				302.302	0.04921
												2219.82	0.00760333				1578.5	0.0158667				302.703	0.04921
												2222.7	0.00759667				1580.54	0.0158667				303.103	0.04921
												2225.59	0.00759333				1582.58	0.0158667				303.503	0.04921
												2228.47	0.00758333				1584.62	0.0158633				303.904	0.04921
												2231.35	0.00757667				1586.67	0.0158633				304.304	0.04921
												2234.23	0.00757				1588.71	0.0158633				304.705	0.04921
												2237.12	0.00756				1590.75	0.0158633				305.105	0.04921
												2240	0.00755333				1592.79	0.01586				305.506	0.04921
												2242.88	0.00755				1594.83	0.01586				305.906	0.04921
												2245.77	0.00754				1596.88	0.01586				306.306	0.04921
												2248.65	0.00753667				1598.92	0.0158567				306.707	0.04921
												2251.53	0.00753				1600.96	0.0158533				307.107	0.04921
												2254.41	0.00752333				1603	0.0158533				307.508	0.04921
												2257.3	0.00751667				1605.05	0.0158533				307.908	0.04921
												2260.18	0.00751				1607.09	0.01585				308.308	0.04921
												2263.06	0.0075				1609.13	0.01585				308.709	0.04921
												2265.95	0.00749667				1611.17	0.01585				309.109	0.04921
												2268.83	0.00749				1613.21	0.01585				309.51	0.04921
												2271.71	0.00748				1615.26	0.01585				309.91	0.04921
												2274.59	0.00747333				1617.3	0.0158467				310	0.04921
												2277.48	0.00747333				1619.34	0.0158467				310.31	0.04921
												2280	0.00746667				1621.38	0.0158467				310.711	0.04921
												2280.36	0.00746667				1623.42	0.0158467				311.111	0.04921
												2283.24	0.00745667				1625.47	0.0158433				311.512	0.04921
												2286.13	0.00745333				1627.51	0.0158433				311.912	0.04921
												2289.01	0.00744667				1629.55	0.0158433				312.312	0.04921
												2291.89	0.00743667				1631.59	0.0158433				312.713	0.04921
												2294.77	0.00743333				1633.63	0.01584				313.113	0.04921
												2297.66	0.00743				1635.68	0.0158367				313.514	0.04921
												2300.54	0.00742333				1637.72	0.0158367				313.914	0.04921
												2303.42	0.00741667				1639.76	0.0158367				314.314	0.04921
												2306.31	0.00741				1641.8	0.0158367				314.715	0.04921
												2309.19	0.00740333				1643.84	0.01583				315.115	0.04921
												2312.07	0.00740333				1645.89	0.01583				315.516	0.04921
												2314.95	0.00739333				1647.93	0.01583				315.916	0.04921
												2317.84	0.00738667				1649.97	0.01583				316.316	0.04921
												2320.72	0.00738333				1652.01	0.01583				316.717	0.04921
												2323.6	0.00738				1654.05	0.0158267				317.117	0.04921
												2326.49	0.00737333				1656.1	0.0158267				317.518	0.04921
												2329.37	0.00736667				1658.14	0.0158267				317.918	0.04921
												2332.25	0.00736				1660.18	0.0158267				318.318	0.04921
												2335.14	0.00736				1662.22	0.0158267				318.719	0.04921
												2338.02	0.00735				1664.26	0.0158233				319.119	0.04921
												2340.9	0.00734667				1666.31	0.0158233				319.52	0.04921
												2343.78	0.00734333				1668.35	0.0158233				319.92	0.04921
												2346.67	0.00733667				1670.39	0.0158233				320	0.04921
												2349.55	0.00733				1672.43	0.0158233				320.32	0.04921
												2352.43	0.00732333				1674.47	0.0158233				320.721	0.04921
												2355.32	0.00732333				1676.52	0.01582				321.121	0.04921
												2358.2	0.00731667				1678.56	0.0158167				321.522	0.04921
												2361.08	0.00731				1680	0.0158167				321.922	0.04921
												2363.96	0.00730667				1680.6	0.0158167				322.322	0.04921
												2366.85	0.00730333				1682.64	0.0158167				322.723	0.04921
												2369.73	0.00729667				1684.68	0.0158167				323.123	0.04921
												2372.61	0.00729333				1686.73	0.0158167				323.524	0.04921
												2375.5	0.00728667				1688.77	0.0158133				323.924	0.04921
												2378.38	0.00728333				1690.81	0.0158133				324.324	0.04921
												2381.26	0.00728				1692.85	0.0158133				324.725	0.04921
												2384.14	0.00727333				1694.89	0.0158133				325.125	0.04921
												2387.03	0.00727333				1696.94	0.0158133				325.526	0.04921
												2389.91	0.00726333				1698.98	0.0158133				325.926	0.04921
												2392.79	0.00726				1701.02	0.01581				326.326	0.04921
												2395.68	0.00725667				1703.06	0.01581				326.727	0.04921
												2398.56	0.00725333				1705.11	0.01581				327.127	0.04921
												2400	0.00725333				1707.15	0.01581				327.528	0.04921
												2401.44	0.00725				1709.19	0.01581				327.928	0.04921
												2404.32	0.00724333				1711.23	0.01581				328.328	0.04921
												2407.21	0.00723667				1713.27	0.01581				328.729	0.04921
												2410.09	0.00723667				1715.32	0.0158067				329.129	0.04921
												2412.97	0.00723333				1717.36	0.0158067				329.53	0.04921
												2415.86	0.00723				1719.4	0.0158067				329.93	0.04921
												2418.74	0.00722667				1721.44	0.0158067				330	0.04921
												2421.62	0.00722				1723.48	0.0158067				330.33	0.04921
												2424.5	0.00721667				1725.53	0.0158067				330.731	0.04921
												2427.39	0.00721				1727.57	0.0158067				331.131	0.04921
												2430.27	0.00721				1729.61	0.0158033				331.532	0.04921
												2433.15	0.00720333				1731.65	0.0158033				331.932	0.04921
												2436.04	0.0072				1733.69	0.0158033				332.332	0.04921
												2438.92	0.00719333				1735.74	0.0158033				332.733	0.04921
												2441.8	0.00719333				1737.78	0.0158				333.133	0.04921
												2444.68	0.00719				1739.82	0.0158				333.534	0.04921
												2447.57	0.00718667				1741.86	0.0158				333.934	0.04921
												2450.45	0.00718333				1743.9	0.0158				334.334	0.04921
												2453.33	0.00717667				1745.95	0.0157967				334.735	0.04921
												2456.22	0.00717333				1747.99	0.0157967				335.135	0.04921
												2459.1	0.00717333				1750.03	0.0157967				335.536	0.04921
												2461.98	0.00716667				1752.07	0.0157967				335.936	0.04921
												2464.86	0.00716667				1754.11	0.0157967				336.336	0.04921
												2467.75	0.00716				1756.16	0.0157967				336.737	0.04921
												2470.63	0.00716				1758.2	0.0157967				337.137	0.04921
												2473.51	0.00715333				1760.24	0.0157967				337.538	0.04921
												2476.4	0.00715				1762.28	0.0157967				337.938	0.04921
												2479.28	0.00714667				1764.32	0.0157933				338.338	0.04921
												2482.16	0.00714333				1766.37	0.0157933				338.739	0.04921
												2485.05	0.00714				1768.41	0.0157933				339.139	0.04921
												2487.93	0.00714				1770.45	0.0157933				339.54	0.04921
												2490.81	0.00713333				1772.49	0.0157933				339.94	0.04921
												2493.69	0.00713				1774.53	0.0157933				340	0.04921
												2496.58	0.00713				1776.58	0.0157933				340.34	0.04921
												2499.46	0.00712333				1778.62	0.0157933				340.741	0.04921
												2502.34	0.00712333				1780.66	0.0157933				341.141	0.04921
												2505.23	0.00712				1782.7	0.01579				341.542	0.04921
												2508.11	0.00711667				1784.74	0.01579				341.942	0.04921
												2510.99	0.00711333				1786.79	0.01579				342.342	0.04921
												2513.87	0.00711333				1788.83	0.01579				342.743	0.04921
												2516.76	0.00710667				1790.87	0.01579				343.143	0.04921
												2519.64	0.00710333				1792.91	0.01579				343.544	0.04921
												2520	0.00710333				1794.95	0.01579				343.944	0.04921
												2522.52	0.00710333				1797	0.01579				344.344	0.04921
												2525.41	0.00709667				1799.04	0.01579				344.745	0.04921
												2528.29	0.00709667				1800	0.01579				345.145	0.04921
												2531.17	0.00709667				1801.08	0.01579				345.546	0.04921
												2534.05	0.00709				1803.12	0.01579				345.946	0.04921
												2536.94	0.00709				1805.17	0.0157867				346.346	0.04921
												2539.82	0.00708333				1807.21	0.0157867				346.747	0.04921
												2542.7	0.00708				1809.25	0.0157867				347.147	0.04921
												2545.59	0.00708				1811.29	0.0157867				347.548	0.04921
												2548.47	0.00707667				1813.33	0.0157867				347.948	0.04921
												2551.35	0.00707333				1815.38	0.0157867				348.348	0.04921
												2554.23	0.00707				1817.42	0.0157867				348.749	0.04921
												2557.12	0.00707				1819.46	0.0157867				349.149	0.04921
												2560	0.00707				1821.5	0.0157867				349.55	0.04921
												2562.88	0.00706333				1823.54	0.0157867				349.95	0.04921
												2565.77	0.00706				1825.59	0.0157867				350	0.04921
												2568.65	0.00706				1827.63	0.0157867				350.35	0.04921
												2571.53	0.00705333				1829.67	0.0157833				350.751	0.04921
												2574.41	0.00705333				1831.71	0.0157833				351.151	0.04921
												2577.3	0.00705333				1833.75	0.01578				351.552	0.04921
												2580.18	0.00705				1835.8	0.01578				351.952	0.04921
												2583.06	0.00704667				1837.84	0.01578				352.352	0.04921
												2585.95	0.00704667				1839.88	0.01578				352.753	0.04921
												2588.83	0.00704333				1841.92	0.01578				353.153	0.04921
												2591.71	0.00704				1843.96	0.01578				353.554	0.04921
												2594.59	0.00703667				1846.01	0.01578				353.954	0.04921
												2597.48	0.00703333				1848.05	0.01578				354.354	0.04921
												2600.36	0.00703333				1850.09	0.01578				354.755	0.04921
												2603.24	0.00703				1852.13	0.01578				355.155	0.04921
												2606.13	0.00702667				1854.17	0.01578				355.556	0.04921
												2609.01	0.00702667				1856.22	0.01578				355.956	0.04921
												2611.89	0.00702667				1858.26	0.0157767				356.356	0.04921
												2614.77	0.00702				1860.3	0.0157767				356.757	0.04921
												2617.66	0.00702				1862.34	0.0157767				357.157	0.04921
												2620.54	0.00702				1864.38	0.0157767				357.558	0.04921
												2623.42	0.00701667				1866.43	0.0157767				357.958	0.04921
												2626.31	0.00701				1868.47	0.0157767				358.358	0.04921
												2629.19	0.00701				1870.51	0.0157767				358.759	0.04921
												2632.07	0.00700667				1872.55	0.0157767				359.159	0.04921
												2634.95	0.00700667				1874.59	0.0157767				359.56	0.04921
												2637.84	0.00700333				1876.64	0.0157767				359.96	0.04921
												2640	0.00700333				1878.68	0.0157767				360	0.04921
												2640.72	0.00700333				1880.72	0.0157767				360.36	0.04921
												2643.6	0.007				1882.76	0.0157767				360.761	0.04921
												2646.49	0.007				1884.8	0.0157767				361.161	0.04921
												2649.37	0.007				1886.85	0.0157767				361.562	0.04921
												2652.25	0.00699333				1888.89	0.0157767				361.962	0.04921
												2655.14	0.00699333				1890.93	0.0157733				362.362	0.04921
												2658.02	0.00699333				1892.97	0.0157733				362.763	0.04921
												2660.9	0.00699				1895.02	0.0157733				363.163	0.04921
												2663.78	0.00698333				1897.06	0.0157733				363.564	0.04921
												2666.67	0.00698333				1899.1	0.0157733				363.964	0.04921
												2669.55	0.00698333				1901.14	0.0157733				364.364	0.04921
												2672.43	0.00698333				1903.18	0.0157733				364.765	0.04921
												2675.32	0.00698				1905.23	0.0157733				365.165	0.04921
												2678.2	0.00697667				1907.27	0.0157733				365.566	0.04921
												2681.08	0.00697667				1909.31	0.0157733				365.966	0.04921
												2683.96	0.00697667				1911.35	0.0157733				366.366	0.04921
												2686.85	0.00697333				1913.39	0.0157733				366.767	0.04921
												2689.73	0.00697333				1915.44	0.0157733				367.167	0.04921
												2692.61	0.00697				1917.48	0.0157733				367.568	0.04921
												2695.5	0.00697				1919.52	0.0157733				368.368	0.04921
												2698.38	0.00696667				1920	0.0157733				368.769	0.04921
												2701.26	0.00696333				1921.56	0.0157733				369.169	0.04921
												2704.14	0.00696333				1923.6	0.0157733				369.97	0.04921
												2707.03	0.00696333				1925.65	0.0157733				370	0.04921
												2709.91	0.00695667				1927.69	0.0157733				370.37	0.04921
												2712.79	0.00695667				1929.73	0.01577				370.771	0.04921
												2715.68	0.00695667				1931.77	0.01577				371.171	0.04921
												2718.56	0.00695667				1933.81	0.01577				371.972	0.04921
												2721.44	0.00695333				1935.86	0.01577				372.372	0.04921
												2724.32	0.00695				1937.9	0.01577				372.773	0.04921
												2727.21	0.00695				1939.94	0.01577				373.173	0.04921
												2730.09	0.00695				1941.98	0.01577				373.574	0.04921
												2732.97	0.00695				1944.02	0.01577				374.775	0.04921
												2735.86	0.00694667				1946.07	0.01577				375.175	0.04921
												2738.74	0.00694667				1948.11	0.01577				375.576	0.04921
												2741.62	0.00694333				1950.15	0.01577				375.976	0.04921
												2744.5	0.00694333				1952.19	0.01577				376.777	0.04921
												2747.39	0.00694333				1954.23	0.01577				377.177	0.04921
												2750.27	0.00693667				1956.28	0.01577				377.978	0.04921
												2753.15	0.00693667				1958.32	0.01577				378.378	0.04921
												2756.04	0.00693667				1960.36	0.01577				379.179	0.04921
												2758.92	0.00693333				1962.4	0.01577				379.58	0.04921
												2760	0.00693333				1964.44	0.01577				379.98	0.04921
												2761.8	0.00693				1966.49	0.01577				380	0.04921
												2764.68	0.00693				1968.53	0.01577				380.38	0.04921
												2767.57	0.00693				1970.57	0.01577				380.781	0.04921
												2770.45	0.00693				1972.61	0.01577				382.382	0.04921
												2773.33	0.00693				1974.65	0.01577				382.783	0.04921
												2776.22	0.00693				1976.7	0.01577				383.984	0.04921
												2779.1	0.00692333				1978.74	0.0157667				384.785	0.04921
												2781.98	0.00692333				1980.78	0.0157667				385.185	0.04921
												2784.86	0.00692333				1982.82	0.0157667				385.586	0.04921
												2787.75	0.00692333				1984.86	0.0157667				387.187	0.04921
												2790.63	0.00692333				1986.91	0.0157667				387.588	0.04921
												2793.51	0.00692				1988.95	0.0157667				387.988	0.04921
												2796.4	0.00691667				1990.99	0.0157667				388.789	0.04921
												2799.28	0.00691667				1993.03	0.0157667				390	0.04921
												2802.16	0.00691667				1995.08	0.0157667				395.996	0.04921
												2805.05	0.00691667				1997.12	0.0157667				396.797	0.04921
												2807.93	0.00691333				1999.16	0.0157667				397.197	0.04921
												2810.81	0.00691				2001.2	0.0157667				397.598	0.04921
												2813.69	0.00691				2003.24	0.0157667				397.998	0.04921
												2816.58	0.00691				2005.29	0.0157667				398.398	0.04921
												2880	0.00688667				2040	0.0157667				400	0.04921

## Sheet: Fig 3e
Base-stack	koff (s-1)	Av. Koff (s-1)	Std. koff (s-1)		Fig 3e
AC 15 pN	0.00313	0.00324333	0.000234568		Base-Stack	Av. koff (s-1)	Std. koff (s-1)
	0.00303				AC	0.00324	0.000234568
	0.00357				AT	0.0066	0.00138364
AT 15 pN	0.00848	0.0066	0.00138364		Ctrl	0.07711	0.01261
	0.00613
	0.00519
Ctrl 15 pN	0.09045	0.07711	0.0126103
	0.06019
	0.08069

## Sheet: Fig 3f
koff (s-1)						deltaG Stack					Fig 3e
AC	AC-Er	AT	AT-Er	None	None-Er	ΔG AC (kcal/mol)	Error ΔG AC (kcal/mol)	ΔG AT (kcal/mol)	Error ΔG AT (kcal/mol)		Base-stack	ΔG AC (kcal/mol)	Error ΔG AC (kcal/mol)
0.00324333	0.000234568	0.0066	0.00138364	0.07711	0.0126103	-1.86316	0.105143	-1.4454	0.15634		AC	-1.86316	0.105143
											AT	-1.4454	0.15634

## Sheet: Fig 4a
Raw Time (s)																																				Fig 4a
C|T			C|C			T|T			A|T			G|T			A|C			G|C			G|G			A|A			G|A			Ctrl 1			Ctrl 2			C|T					C|C					T|T
SET 1	SET 2	SET 3	SET 1	SET 2	SET 3	SET 1	SET 2	SET 3	SET 1	SET 2	SET 3	SET 1	SET 2	SET 3	SET 1	SET 2	SET 3	SET 1	SET 2	SET 3	SET 1	SET 2	SET 3	SET 1	SET 2	SET 3	SET 1	SET 2	SET 3	SET 1	SET 2	SET 3	SET 1	SET 2	SET 3	Time (s)	Tet. Mol (Nor)	Std. Dev	Fit time (s)	Fit - Tet. Mol	Time (s)	Tet. Mol (Nor)	Std. Dev	Fit time (s)	Fit - Tet. Mol	Time (s)	Tet. Mol (Nor)	Std. Dev	Fit time (s)
29.0214	29.0434	29.0228	329	29.0563	29.0004	28.9048	88.9994	88.9973	119.132	719	58.9289	59.1074	568.991	299.001	148.992	1139	59.0067	1549	539.002	748.999	149	88.9726	118.93	508.999	509.13	1439	1979	449	1438.99	19.0002	8.99959	39.0004	58.9999	8.99859	18.9571	0	1	0	0	0.990083	0	1	0	0	0.98091	0	1	0	0
29.0214	99999	29.0228	59.0009	29.0563	119	28.9048	28.9996	88.9973	89.0895	119.009	180.016	119.114	148.99	419.001	148.992	209	479.168	149	479.002	569	59.0006	58.9424	238.929	568.999	99999	99999	1619	899	538.993	8.99958	8.99959	9.00789	8.99966	8.99859	18.9571	30	0.299009	0.0543202	0.51051	0.971853	30	0.346728	0.0333182	1.02102	0.952293	30	0.455501	0.0465027	0.63063
29.0214	29.0434	29.0228	29.0003	29.0563	149	269.057	28.9996	58.9982	28.9997	328.999	180.016	29.0035	898.99	149.034	1891.3	329	29.0002	648.999	59.0009	389.001	1049	88.9726	388.928	508.999	1412.41	689.001	329.142	28.9996	808.994	8.99958	29.1073	9.00789	29	18.9992	8.95648	60	0.185451	0.0190054	1.02102	0.953983	60	0.230294	0.0140662	2.04204	0.924557	60	0.302727	0.0511236	1.26126
29.0214	329	29.0228	29.0003	29.0563	29.0004	28.9048	28.9996	58.9982	28.9997	209.095	88.9363	179.114	538.991	299.001	209.005	59.0019	329	9999	719.002	1649.03	448.998	28.9487	28.9286	688.999	1232.12	869.001	539.153	118.999	1288.99	8.99958	8.99959	9.00789	8.99966	8.99859	8.95648	90	0.109635	0.00876807	1.53153	0.93646	90	0.149291	0.0159874	3.06306	0.897667	90	0.204089	0.0484974	1.89189
29.0214	89.0629	29.0228	29.0003	59.0551	29.0004	28.9048	28.9996	28.9987	89.0895	29.0001	29.0301	119.114	448.991	719	209.005	179.006	149	558.999	89.0003	119.001	29	58.9424	178.929	28.9998	239	238.999	1469	1319	148.993	29.0038	19.0002	19.0002	99.0308	8.99859	8.95648	120	0.0961733	0.019063	2.04204	0.919283	120	0.0975961	0.00850031	4.08408	0.871603	120	0.120469	0.0372456	2.52252
29.0214	89	29.0228	29.0003	29.0563	89.0005	28.9048	28.9996	118.996	28.9997	418.999	118.931	29.0035	238.991	239.001	209.005	449	268.999	1819	209.002	658.999	298.999	449.014	118.93	419.056	179.141	299	479.092	479	29.0961	8.99958	8.99959	208.999	8.99966	38.9984	48.9569	150	0.0827894	0.0238558	2.55255	0.902443	150	0.0741628	0.0215046	5.10511	0.846333	150	0.0935212	0.0302607	3.15315
29.0214	29.0434	59.0346	29.0003	29.0563	29.0004	28.9048	149.121	88.9973	28.9997	88.9998	270.028	89.1079	178.99	119	88.9913	418.999	119	498.999	539.002	1469	208.999	58.9424	28.9286	658.998	1019.32	569.01	2939.06	839.001	509.047	8.99958	8.99959	39.0004	19.0003	8.99859	29.1051	180	0.0573815	0.00523338	3.06306	0.885933	180	0.0622605	0.0234813	6.12613	0.821837	180	0.0828721	0.0228858	3.78378
59	89.0629	29.0228	269.001	119.052	29.0004	88.9036	28.9996	88.9973	28.9997	209.095	58.9289	89.1079	479.002	59.0002	178.992	149	119	29.0475	239.002	1742	99999	28.9487	58.9284	479	1409	179	2279	389	509.047	8.99958	29.1073	9.00789	8.99966	8.99859	8.95648	210	0.0420746	0.00820665	3.57357	0.86974	210	0.0510361	0.0212753	7.14715	0.798087	210	0.0665733	0.0235101	4.41441
29.0214	29.0434	29.0228	29.0003	29.0563	89.0005	28.9048	28.9996	28.9987	119.132	29.0001	449.952	239.003	28.9889	689.004	88.9913	509.001	88.9995	398.306	479.002	119.001	268.999	688.97	28.9286	58.9996	359	1469	1679	1019	119.026	8.99958	39.1028	99999	49.0003	8.99859	8.95648	240	0.0286908	0.00261669	4.08408	0.85387	240	0.0439898	0.018521	8.16817	0.775063	240	0.0453725	0.0201079	5.04505
29.0214	29.0434	29.0228	29.0003	89.0652	119	58.9047	149.121	58.9982	28.9997	29.0001	359.852	209.011	328.991	179	28.9918	659	899.001	88.9997	359.002	1832.04	569	388.941	28.9286	719.033	99999	239	569.094	689.305	88.9933	8.99958	8.99959	19.0002	19.0003	88.9993	38.9563	270	0.0286908	0.00261669	4.59459	0.838313	270	0.0363575	0.0157699	9.18919	0.752743	270	0.0396254	0.0172711	5.67568
29.0214	29.0434	88.9806	119.001	29.0563	149	358.9	28.9996	28.9987	28.9997	29.0001	29.0301	59.1074	388.99	59.0002	28.9918	89.0011	538.999	179	539.002	569	478.998	99999	298.929	88.9993	299.112	418.999	3149.11	719.001	119.026	19.0002	8.99959	9.00789	8.99966	8.99859	18.9571	300	0.0235625	0.00617465	5.10511	0.82306	300	0.0296825	0.0218163	10.2102	0.731103	300	0.0289763	0.011308	6.30631
58.9985	29.0434	88.9806	29.0003	89.0652	29.0004	28.9048	59.1805	28.9987	179.151	29.0001	88.9363	29.0035	238.991	29.0004	418.993	1109	29.0002	498.999	29.0004	149	29.1361	478.941	28.9286	179	479.139	389.008	1409	28.9996	178.993	8.99958	8.99959	9.00789	49.0003	8.99859	29.1051	330	0.018512	0.00458866	5.61562	0.8081	330	0.0279554	0.0201363	11.2312	0.710123	330	0.0261027	0.012739	6.93694
29.0214	150.044	29.0228	29.0003	29.0563	179	58.9047	28.9996	28.9987	28.9997	59.1206	88.9363	570.022	358.99	29.0004	538.992	149	29.0002	208.999	1169	89.0005	208.999	538.945	208.928	598.999	29	28.9998	689.133	9999	748.994	8.99958	8.99959	9.00789	8.99966	8.99859	8.95648	360	0.018512	0.00458866	6.12613	0.793433	360	0.0262283	0.0186259	12.2523	0.68978	360	0.0175794	0.0190925	7.56757
209.418	29.0434	88.9806	119.001	29.0563	29.0004	88.9036	238.998	28.9987	28.9997	178.999	359.852	119.114	328.991	9999	28.9918	149	329	708.999	419.002	1109	328.999	178.943	28.9286	58.9996	509.13	418.999	629.113	419	148.993	8.99958	8.99959	9.00789	19.0003	8.99859	18.9571	390	0.018512	0.00458866	6.63664	0.779057	390	0.0245012	0.0173294	13.2733	0.67006	390	0.0147059	0.0207973	8.1982
29.0214	59.0925	29.0228	29.0003	148.953	149	28.9048	449.116	28.9987	89.0895	59.1206	509.931	119.114	418.99	179	779.415	29.0005	29.0002	179	1259	689.018	179.012	628.939	28.9286	208.999	99999	809	599.113	359	1109	8.99958	8.99959	28.9998	58.9999	18.9992	8.95648	420	0.018512	0.00458866	7.14715	0.764957	420	0.0245012	0.0173294	14.2943	0.650937	420	0.00980392	0.0138648	8.82883
29.0214	29.0434	29.0228	29.0003	29.0563	29.0004	28.9048	59.1805	88.9973	299	29.0001	479.947	59.1074	268.99	29.0004	28.9918	1169	268.999	119	29.0004	29.0003	868.997	508.942	28.9286	899	29	479	479.092	689.305	598.993	218.999	8.93043	9.00789	8.99966	49.0402	18.9571	450	0.018512	0.00458866	7.65766	0.751133	450	0.0245012	0.0173294	15.3153	0.632397	450	0.00490196	0.00693242	9.45946
29.0214	29.0434	29.0228	29.0003	99999	29.0004	28.9048	28.9996	88.9973	299.154	119.009	99999	179.114	148.99	29.0004	28.9918	179.006	239.004	239.011	359.002	1079	358.998	118.943	118.93	1502	689.111	1859	599.113	869.001	1859.06	29.0038	28.9878	9.00789	179	8.99859	8.95648	480	0.018512	0.00458866	8.16817	0.737577	480	0.022774	0.016298	16.3363	0.61442	480	0.00490196	0.00693242	10.0901
88.9991	29.0434	29.0228	59.0009	29.0563	29.0004	28.9048	28.9996	28.9987	269.127	29.0001	88.9363	29.0035	28.9889	29.0004	239.14	839.001	29.0002	59.0161	389.002	29.0003	568.997	1108.99	58.9284	119	1139.15	329	28.9998	28.9996	119.026	8.99958	18.9311	9.00789	8.99966	8.99859	29.1051	510	0.018512	0.00458866	8.67868	0.724287	510	0.022774	0.016298	17.3574	0.596993	510	0.00490196	0.00693242	10.7207
29.0214	59.0925	29.0228	29.0003	89.0652	89.0005	88.9036	209.131	28.9987	149.142	59.1206	539.946	119.114	118.989	239.001	418.993	29.0005	359	239.011	239.002	539	1229.05	268.941	149	149.029	1352.31	1409	1019	209	658.993	19.0002	8.93043	9.00789	19.0003	18.9993	8.95648				9.18919	0.711257	540	0.022774	0.016298	18.3784	0.58009	540	0.00490196	0.00693242	11.3514
118.999	210.061	99999	29.0003	59.0551	29.0004	88.9036	59.1805	28.9987	179	29.0001	29.0301	29.0035	208.991	59.0002	209.005	59.0019	88.9995	918.999	149.001	149	298.999	1438.94	28.9286	28.9998	1079.14	28.9998	898.998	89	58.9935	8.99958	8.93043	9.00789	8.99966	29	8.95648				9.6997	0.69848	570	0.022774	0.016298	19.3994	0.563707	570	0	0	11.982
29.0214	29.0434	29.0228	29.0003	29.0563	29.0004	28.9048	28.9996	28.9987	99999	29.0001	88.9363	149.008	418.99	29.0004	28.9918	629	329	498.999	59.0009	689.018	718.997	358.941	328.928	449	839.002	779	1919	1559	99999	19.0002	8.93043	9.00789	19.0003	8.99966	8.95648				10.2102	0.68595	600	0.022774	0.016298	20.4204	0.547813	600	0	0	12.6126
29.0214	29.0434	29.0228	29.0003	99999	29.0004	118.904	28.9996	28.9987	28.9997	178.999	270.028	29.0035	58.9891	479.001	388.993	179.006	29.0002	2179	179.001	898.999	89.0003	149.213	658.93	868.999	1833.32	1559	28.9998	299	29.0961	8.99958	48.9308	28.9998	8.99966	8.99966	48.9569				10.7207	0.673663	630	0.022774	0.016298	21.4414	0.532403	630	0	0	13.2432
58.9985	89.0629	29.0228	89.0006	29.0563	58.9997	28.9048	238.998	28.9987	89.0895	358.998	118.931	299.111	88.989	59.0002	28.9918	1229	359	918.999	1259	59.001	179	118.943	598.929	58.9996	2043.31	1139	1109	388.999	29.0961	48.9999	18.9311	98.9999	8.99966	8.99966	18.9571				11.2312	0.661613	660	0.022774	0.016298	22.4625	0.517463				13.8739
179	149	29.0228	149.012	29.0563	29.0004	28.9048	28.9996	58.9982	149.142	178.999	329.862	29.0035	118.989	599	658.992	959.001	119	29.0475	119.001	29	989.013	178.943	148.94	99999	1169.14	448.999	659.114	1829	1198.99	19.0002	18.9311	9.00789	8.99966	18.9993	38.9563				11.7417	0.6498	690	0.0210469	0.0155843	23.4835	0.502973				14.5045
29.0214	29.0434	238.98	59.0009	119.052	29.0004	118.904	28.9996	28.9987	89.0895	29.0001	29.0301	59.1074	58.9891	89.0272	148.992	59.0019	29.0002	1129	299.002	329	149	658.94	358.928	28.9998	119.001	719.001	2189	689.305	1228.99	8.99958	8.93043	249	39.0377	8.99966	8.95648				12.2523	0.638217	720	0.0210469	0.0155843	24.5045	0.488923				15.1351
299.414	29.0434	29.0228	29.0003	29.0563	119	58.9047	28.9996	28.9987	89.0895	29.0001	88.9363	209.011	58.9891	149.034	28.9918	509.001	209	1549	59.0009	149	658.997	28.9487	238.929	359.278	539.157	1349.01	209.145	1199	1709.06	8.99958	8.93043	8.99781	39.0377	8.99966	8.95648				12.7628	0.626857	750	0.0210469	0.0155843	25.5255	0.475293				15.7658
29.0214	29	29.0228	29.0003	29.0563	29.0004	28.9048	28.9996	28.9987	28.9997	29.0001	29.0301	89.1079	99999	89.0272	538.992	59.0019	268.999	179	179.001	89.0005	99999	358.941	88.9292	628.998	209.105	359	599.113	9999	29.0961	39.0004	8.93043	8.99781	8.99966	8.99966	8.95648				13.2733	0.61572	780	0.0210469	0.0155843	26.5465	0.462077				16.3964
29.0214	29	29.0228	29.0003	29.0563	29.0004	28.9048	418.997	148.996	119	88.9998	449.952	29.0035	388.99	419.001	298.992	299	209	1189	449.002	808.999	268.999	28.9487	118.93	778.998	449.081	119	958.999	2579	598.993	9.0006	18.9311	8.99781	8.99966	8.99966	29.1051				13.7838	0.604797	810	0.0210469	0.0155843	27.5676	0.449263				17.027
209.418	180.075	29.0228	29.0003	29.0563	29.0004	88.9036	28.9996	118.996	209.089	119.009	270.028	59.1074	448.991	119	209.005	89.0011	508.999	1099	539.002	898.999	119	298.942	208.928	359.278	419	209.027	779.15	3059	1349.07	29.0008	8.93043	8.99781	68.9996	8.99966	8.95648				14.2943	0.594083	840	0.0210469	0.0155843	28.5886	0.436837				17.6577
58.9985	29.0434	29.0228	59.0009	89.0652	29.0004	28.9048	88.9994	28.9987	89.0895	178.999	118.931	29.0035	118.989	119	269.036	89.0011	88.9995	708.999	539.002	29.0003	149	598.991	28.9286	1622	569.135	1079	2069	268.999	208.992	9.0006	8.93043	8.99781	8.99966	49.1319	119.07				14.8048	0.58358	870	0.0210469	0.0155843	29.6096	0.424783				18.2883
29	59.0925	29.0228	119.001	29.0563	29.0004	28.9048	28.9996	28.9987	58.9999	119.009	58.9289	29.0035	148.99	29.0004	118.992	779.001	329	558.999	1349.01	988.999	418.997	538.945	328.928	119	659.117	1469	28.9998	1559	749	9.0006	18.9311	8.99781	8.99966	8.99966	8.95648				15.3153	0.573277	900	0.0210469	0.0155843	30	0.42027				18.9189
28.856	29	29.0228	29.0003	29.0563	149	58.9047	119.023	28.9987	58.9999	29.0001	29.0301	29.0035	508.99	1199	58.9915	418.999	149	360.442	29.0004	509	208.999	28.9487	238.929	991.999	539.157	1049	1439	28.9996	719.074	449.267	38.9302	28.997	8.99966	8.99966	58.9564				15.8258	0.56317	930	0.0210469	0.0155843	30.6306	0.413093				19.5495
179	29.0434	29.0228	119.001	59.0551	29.0004	28.9048	28.9996	28.9987	269	88.9998	29.0301	29.0035	538.991	59.0002	598.993	89.0011	149	29.0475	449.002	149	239	149.213	28.9286	179	1562.42	359	89.0003	1169	1618.99	9.0006	8.93043	8.99781	8.99966	18.9993	8.95648				16.3363	0.553263	960	0.0210469	0.0155843	31.6517	0.401757				20.1802
28.856	29	29.0228	29.0003	29.0563	58.9997	58.9047	28.9996	28.9987	89.0895	178.999	150.015	29.0035	58.9891	29.0004	328.992	388.999	29.0002	398.306	149.001	389.001	748.998	28.9487	88.9292	2069	389.115	1379	1319	118.999	29.0961	9.0006	79.0218	9.00001	8.99966	18.9993	8.95648				16.8468	0.543547	990	0.0210469	0.0155843	32.6727	0.39076				20.8108
88.9397	29.11	29.0228	29.0003	29.0563	58.9997	178.902	569	28.9987	28.9997	298.999	88.9363	29.0035	28.9889	29.0004	28.9918	2309	29.0002	1099	29.0004	209.001	868.997	238.942	388.928	778.998	209.105	869.001	988.999	509	29.0961	19.0002	8.93043	9.00001	8.99966	49.1319	8.95648				17.3574	0.53402	1020	0.0210469	0.0155843	33.6937	0.380093				21.4414
28.856	29.11	29.0228	29.0003	59.0551	29.0004	118.904	28.9996	58.9982	89.0895	148.999	180.016	29.0035	58.9891	119	239.14	599.001	479.168	708.999	1139	149	89.0003	28.9487	1289	1862	629.099	1799	1139	28.9996	628.993	19.0002	8.93043	9.00001	8.99966	29	8.95648				17.8679	0.52467				34.7147	0.36975				22.0721
59	179	118.98	59.0009	119.052	58.9997	58.9047	28.9996	28.9987	179.151	59.1206	29.0301	209.011	358.99	179	148.992	149	209	299	539.002	1319	448.998	208.942	568.93	538.999	299.112	299	839.078	59.0204	808.994	9.0006	8.93043	189	8.99966	8.99966	8.95648				18.3784	0.515507				35.7357	0.35972				22.7027
28.856	88.9617	29.0228	29.0003	29.0563	29.0004	28.9048	59.1805	28.9987	119.132	209.095	209.944	89.1079	28.9889	29.0004	1170.3	149	59.0067	1189	29.0004	658.999	119	99999	28.9286	208.999	1079.14	268.999	59.1409	9999	1588.99	9.0006	8.93043	189	229	18.9993	8.95648				18.8889	0.506517				36.7568	0.349987				23.3333
28.856	29.11	148.981	29.0003	29.0563	29.0004	28.9048	119.023	118.996	119.132	148.999	29.0301	29.0035	209	449	388.993	479.015	59.0067	888.999	269.002	29.0003	298.999	28.9487	88.9292	688.999	539	659.001	2309	2009	1889	19.0002	8.93043	9.00001	88.9999	59.1164	8.95648				19.3994	0.497703				37.7778	0.34055				23.964
58.9244	29.11	59.0346	29.0003	59.0551	58.9997	28.9048	179	28.9987	149.142	29.0001	29.0301	119.114	598.991	89.0272	298.992	239.004	29.0002	738.998	899.002	29.0003	298.999	449.014	659	868.999	599.119	299	209.145	1829	328.993	9.0006	28.9878	9.00001	139	8.99966	8.95648				19.9099	0.489057				38.7988	0.331393				24.5946
28.856	59.0277		269.001	29.0563	29.0004	148.903	28.9996	28.9987	269.127	239	29.0301	29.0035	329	839	118.992	239.004	29.0002	2209.16	149.001	389.001	29.1361	388.941	88.9292	419.056	359	28.9998	239.125	118.999	388.993	309	8.93043	9.00001	8.99966	8.99966	38.9563				20.4204	0.480577				39.8198	0.32251				25.2252
88.9397	29.11		99999	29.0563	29.0004	88.9036	88.9994	28.9987	359	29.0001	88.9363	29.0035	238.991	179	58.9915	269.043	448.999	708.999	449.002	448.999	29.1361	628.939	9999	1412	989.136	58.9996	1259	2519	29.0961	9.0006	8.93043	59.0004	19.0003	8.99966	48.9569				20.9309	0.47226				40.8408	0.313897				25.8559
28.856	29.11		29.0003	59.0551	29.0004	88.9036	59.1805	58.9982	28.9997	29.0001	118.931	29.0035	58.9891	59.0002	418.993	239.004	149	29.0475	179.001	1679	29.1361	538.945	28.9286	808.998	899.112	448.999	59.1409	9999	1318.99	9.0006	18.9311	29.0002	8.99966	8.99966	8.95648				21.4414	0.4641				41.8619	0.305543				26.4865
28.856	29.11		29.0003	29.0563	29.0004	28.9048	59.1805	238.994	28.9997	88.9998	449.952	59.1074	99999	59.0002	418.993	388.999	29.0002	829.142	929.001	1439	298.999	118.943	28.9286	1052	569.135	88.9993	779.15	299	58.9935	9.0006	8.93043	18.9995	49.0003	8.99966	48.9569				21.952	0.456103				42.8829	0.297437				27.1171
99999	29.11		29.0003	29.0563	29.0004	28.9048	119	58.9982	89.0895	209.095	270.028	179.114	118.989	29.0004	1109.3	1109	179	1819	779.001	628.999	718.997	28.9487	328.928	208.999	389.115	179	99999	149.11	838.994	39.0004	8.93043	18.9995	139	8.99966	48.9569				22.4625	0.448253				43.9039	0.28957				27.7477
28.856	29.11		29.0003	29.0563	29.0004	28.9048	28.9996	28.9987	28.9997	29.0001	99999	29.0035	418.99	119	209.005	149	929.001	239.011	59.0009	838.999	29.1361	268.941	58.9284	179	89.0009	28.9998	329.142	599	988.994	9.0006	38.9302	279.003	19.0003	8.99966	38.9563				22.973	0.44056				44.9249	0.281943				28.3784
28.856	29.11		99999	29.0563	89.0005	28.9048	298.998	28.9987	58.9999	29.0001	88.9363	59.1074	898.99	959	58.9915	329	179	119	479.002	149	358.998	388.941	148.94	268.999	1262.15	1559	28.9998	1379	748.994	19.0002	28.9878	8.99974	8.99966	39.1532	8.95648				23.4835	0.43301				45.946	0.274543				29.009
28.856	29.11		29.0003	29.0563	29.0004	28.9048	28.9996	28.9987	58.9999	29.0001	270.028	89.1079	178.99	29.0004	388.993	179.006	29.0002	438.999	599.002	448.999	208.999	1709.13	58.9284	359.278	629.099	299	449.122	1469	88.9933	9.0006	8.93043	8.99974	8.99966	29	29.1051				23.994	0.425607				46.967	0.267363				29.6396
88.9397	29.11		29.0003	59.0551	29.0004	28.9048	88.9994	28.9987	359	29.0001	270.028	750.011	58.9891	29.0004	58.9915	479.015	179	29.0475	1109	628.999	418.997	508.942	268.929	99999	1019.32	1589.06	1829	179	29.0961	9.0006	8.93043	8.99974	39.0377	49.1319	8.95648				24.5045	0.418343				47.988	0.2604				30
28.856	59.0277		29.0003	29.0563	58.9997	58.9047	119.023	358.991	28.9997	538.999	509.931	119.114	808.99	179	538.992	749.001	359	29.0475	1349.01	299	119	99999	58.9284	149.029	1019.32	1469	89.0003	2969.01	328.993	9.0006	8.93043	8.99974	39.0377	8.99966	8.95648				25.015	0.41122				49.009	0.253647				30.2703
58.9244	29.11		29.0003	29.0563	89.0005	118.904	28.9996	28.9987	359	29.0001	29.0301	29.0035	58.9891	59.0002	148.992	89.0011	118.999	468.999	509.002	59.001	478.998	358.941	28.9286	748.999	1412.41	179	28.9998	149.11	778.994	39.0004	8.93043	8.99974	8.99966	8.99966	8.95648				25.5255	0.404233				50.03	0.24709				30.9009
28.856	29.11		29.0003	29.0563	58.9997	208.902	28.9996	28.9987	28.9997	479.033	88.9363	119.114	99999	389.001	88.9913	329	268.999	239.011	29.0004	89	1619.02	28.9487	1169	1982	299.112	2669	509.164	1109	448.993	9.0006	8.99968	18.9995	19.0003	18.9993	8.95648				26.036	0.39738				51.051	0.24073				31.5315
58.9244	29.11		29.0003	29.0563	29.0004	299	59.1805	58.9982	239	178.999	270.028	59.1074	119	659	88.9913	569	358.999	179	569.002	149	59.0006	808.939	118.93	119	1893.45	119	209.145	1769	778.994	9.0006	8.99968	8.99974	8.99966	18.9993	38.9563				26.5465	0.390657				52.0721	0.23456				32.1622
58.9244	29.11		29.0003	29.0563	29.0004	58.9047	28.9996	28.9987	99999	29.0001	29.0301	119.114	118.989	29.0004	1170.3	269.043	28.9998	360.442	569.002	209.001	89.0003	238.942	28.9286	58.9996	2373.42	809	269.131	28.9996	1468.99	19.0002	8.99968	8.99974	8.99966	8.99966	29.1051				27.0571	0.38406				53.0931	0.228577				32.7928
28.856	29.11		29.0003	89.0652	29.0004	28.9048	119.023	28.9987	99999	29.0001	118.931	59.1074	28.9889	239.001	88.9913	239.004	389.159	738.998	29.0004	29.0003	149	628.939	99999	1679	929.147	28.9998	898.998	419	29.0961	99999	18.9994	8.99974	19.0003	8.99966	8.95648				27.5676	0.377593				54.1141	0.222767				33.4234
28.856	179.112		29.0003	29.0563	29.0004	148.903	28.9996	28.9987	28.9997	88.9998	930.099	269.001	58.9891	89.0272	658.992	179.006	118.999	829.142	509.002	29.0003	1379	208.942	268.929	179	509.13	418.999	719.145	118.999	1559.01	9.0006	38.9997	109.049	19.0003	8.99966	18.9571				28.0781	0.371247				55.1351	0.217133				34.054
28.856	29.11		29.0003	29.0563	29.0004	88.9036	28.9996	118.996	28.9997	119.009	29.0301	119.114	118.989	119	2281.3	719.001	88.9993	978.999	239.002	1409	119	149.213	958.93	359.278	389.115	99999	299.116	359	509.047	9.0006	99999	8.99974	29	8.99966	18.9571				28.5886	0.365023				56.1562	0.211667				34.6847
28.856	29.11		29.0003	89.0652	89.0005	28.9048	59.1805	58.9982	28.9997	29.0001	29.0301	119.114	238.991	179	359.018	89.0011	329	360.442	299.002	1169	779	208.942	28.9286	1412	2193.31	238.999	449.122	268.999	1318.99	9.0006	99999	8.99974	49.0003	8.99966	8.95648				29.0991	0.358917				57.1772	0.20636				35.3153
58.9244	88.9617		29.0003	29.0563	29.0004	28.9048	59.1805	208.994	149.142	88.9998	29.0301	29.0035	418.99	269.001	1530.3	119	28.9998	708.999	1379	628.999	868.997	358.941	29	538.999	1049	119	149.126	839.001	598.993	9.0006	8.99968	69.0002	49.0003	18.9993	8.95648				29.6096	0.352927				58.1982	0.20121				35.946
28.856	59.0277		29.0003	29.0563	29.0004	28.9048	88.9994		359.084	29.0001	209.944	59.1074	118.989	89.0272	88.9913	779.001	448.999	119	1019	299	568.997	118.943	88.9292	329	29	1469	2249	929	1798.99	9.0006	99999	8.99974	29	18.9993	8.95648				30	0.348423				59.2192	0.196217				36.5766
28.856	59.0277		29.0003	29.0563	89.0005	28.9048	28.9996		28.9997	29.0001	420.081	119.114	88.989	89.0272	809.307	299	1260	88.9997	29.0004	149	59.0006	449.014	148.94	419.056	1712.3	539	59.1409	28.9996	1168.99	29.0008	99999	8.99974	19.0003	39.1532	8.95648				30.1201	0.34705				60	0.192493				37.2072
58.9244	29.11		29.0003	99999	29.0004	118.904	59.1805		359.084	29.0001	29.0301	89.1079	118.989	269.001	929.236	149	268.999	1309	89.0003	598.999	779	298.942	268.929	1139	299.112	268.999	988.999	2369	748.994	9.0006	8.99968	8.99974	8.99966	8.99966	8.95648				30.6306	0.34129				60.2402	0.19137				37.8378
28.856	29.11		29.0003	29.0563	29.0004	58.9047	28.9996		269.127	29.0001	239.931	149.008	89	29.0004	269.036	929.001	118.999	1369	89.0003	1109	59.0006	868.94	28.9286	1769	29	418.999	869.14	2159	1288.99	19.0002	9.00059	8.99974	29	8.99966	8.95648				31.1411	0.335633				61.2613	0.186667				38.4685
28.856	29		119.001	29.0563	29.0004	28.9048	59.1805		209.089	29.0001	329.862	29.0035	388.99	29.0004	178.992	179.006	88.9993	648.999	389.002	29.0003	89.0003	58.9424	28.9286	1169	449.081	179	1229	239	2278.99	19.0002	9.00059	189.073	8.99966	69.1392	18.9571				31.6517	0.33009				62.2823	0.182103				39.0991
58.9244	29.11		29.0003	29.0563	119	239.024	119.023		149	148.999	299.938	89.1079	298.99	239.001	178.992	149	268.999	738.998	419.002	1742	2459	568.949	28.9286	359.278	29	1229	239.125	179	628.993	9.0006	9.00059	8.99974	8.99966	8.99966	38.9563				32.1622	0.32465				63.3033	0.177673				39.7297
	29.11		179.001	29.0563	29.0004	58.9047	28.9996		99999	88.9998	58.9289	119.114	58.9891	59.0002	779.415	59.0019	88.9993	1699	119.001	718.999	298.999	28.9487	268.929	238.999	2313.32	28.9998	629.113	28.9996	29.0961	89.0003	19.0002	8.99974	29	8.99966	8.95648				32.6727	0.319307				64.3243	0.173377				40.3604
			29.0003	29.0563	29.0004	269	59.1805		389	239	239.931	239.003	28.9889	359	1140.3	119	28.9998	269	209.002	89.0005	1079	808.939	148.94	149.029	239	299	149.126	809.001	1828.99	19.0002	9.00059	8.99909	49.0003	69.1392	8.95648				33.1832	0.31407				65.3453	0.169207				40.991
			89.0006	29.0563	58.9997	239.024	28.9996		28.9997	209.095	389.851	119.114	718.99	449	239.14	959.001	118.999	768.999	89.0003	539	179.012	28.9487	58.9284	479	59.001	149	839.078	959	778.994	9.0006	9.00059	68.9994	29	29	38.9563				33.6937	0.308937				66.3664	0.165157				41.6216
			29.0003	99999	29.0004	28.9048			89	59.1206	150.015	29.0035	28.9889	239.001	418.993	29.0005	628.998	208.999	239.002	299	59.0006	178.943	268.929	958.998	2823.31	448.999	509.164	599	719.074	19.0002	9.00059	8.99909	8.99966	8.99966	8.95648				34.2042	0.303893				67.3874	0.161233				42.2522
			29.0003	119.052	29.0004	88.9036			28.9997	239	88.9363	29.0035	28.9889	29.0004	148.992	239.004	59.0617	1279	359.002	628.999	149	149.213	1288.93	28.9998	179.141	839.001	389.14	959	2578.99	9.0006	9.00059	8.99973	8.99966	8.99966	8.95648				34.7147	0.298953				68.4084	0.15742				42.8829
			29.0003	29.0563	299	28.9048			209	29.0001	209.944	89.1079	99999	59.0002	178.992	1109	238.999	239.011	89.0003	778.999	328.999	388.941	239	238.999	479.139	1469	929	89	29.0961	9.0006	28.9998	8.99973	39.0377	8.99966	8.95648				35.2252	0.294103				69.4294	0.153717				43.5135
			29.0003	29.0563	89.0005	28.9048			269	29.0001	359.852	119.114	88.989	1289	178.992	1769	808.998	738.998	869.002	1019.01	149	898.939	508.929	479	29	929	209.145	479	119.026	9.0006	9.00059	8.99973	8.99966	29	8.95648				35.7357	0.289343				70.4505	0.150133				44.1441
			29.0003	29.0563	29.0004	148.903			448.998	178.999	118.931	29.0035	298.99	59.0002	28.9918	119	118.999	398.306	149.001	209.001	1978.99	238.942	178.929	479	719.001	28.9998	958.999	809.001	119.026	9.0006	9.00059	8.99973	19.0003	8.99966	69.0022				36.2463	0.284673				71.4715	0.146647				44.7748
			59.0009	29.0563	29.0004	28.9048			179.003	209.095	29.0301	360.11	28.9889	29.0004	178.992	59.0019	179	360.442	299.002	509	89.0003	118.943	89	419.056	749	418.999	509.164	28.9996	538.993	29.0008	99999	8.99973	8.99966	49.1319	18.9571				36.7568	0.28009				72.4925	0.143263				45.4054
			99999	29.0563	58.9997	28.9048			328.998	88.9998	539.946	29.0035	178.99	29.0004	718.993	29.0005	599.076	978.999	899.002	359.001	149	28.9487	718.93	359.278	329.096	448.999	1019	299	388.993	29.0008	8.99952	9.00073	8.99966	8.99966	8.95648				37.2673	0.275597				73.5135	0.13998				46.036
			29.0003	29.0563	58.9997	88.9036			538.998	29.0001	150.015	119.114	28.9889	869	779.415	539	28.9998	2209.16	359.002	359.001	538.997	268.941	28.9286	508.999	629.099	2459	569.094	509	29.0961	9.0006	18.9991	39.3048	29	8.99966	89.0796				37.7778	0.271187				74.5345	0.136793				46.6667
			29.0003	29.0563	29.0004	58.9047			179.003	119.009	29.0301	179.114	88.989	119	839.306	388.999	28.9998	88.9997	29.0004	119.001	89.0003	298.942	58.9284	99999	1502.41	1109	809	419	148.993	9.0006	99999	9.00073	8.99966	18.9993	8.95648				38.2883	0.266863				75.5556	0.133703				47.2973
			29.0003	29.0563	58.9997	118.904			268.999	29.0001	180.016	29.0035	178.99	29.0004	1140.3	1409	299.088	88.9997	299.002	299	89.0003	28.9487	28.9286	149.029	99999	28.9998	99999	59.0204	29.0961	9.0006	148.998	49.3075	39.0377	29	8.95648				38.7988	0.26262				76.5766	0.130703				47.9279
			59.0009	29.0006	29.0004	58.9047			28.9997	239	58.9289	360.11	118.989	89.0272	148.992	29.0005	179	269	449.002	149	358.998	28.9487	88.9292	58.9996	119.001	209.027	239.125	779.001	1168.99	9.0006	188.998	9.00073	8.99966	8.99966	8.95648				39.3093	0.258453				77.5976	0.12779				48.5586
			59.0009	29.0006	29.0004	88.9036			88.9998	119.009	359.852	29.0035	28.9889	119	148.992	359	179	299	329.002	29.0003	1289	568.949	478.929	539	239	1739	1139	28.9996	628.993	9.0006	8.99952	19.0004	19.0003	8.99966	799				39.8198	0.254367				78.6186	0.12496				49.1892
			89.0006	89.0012	89.0005	88.9036			28.9997	29.0001	239.931	179.114	58.9891	659	28.9918	719.001	59.0617	589.006	269.002	179.058	59	328.942	268.929	928.998	779.124	239	119.001	2369	238.993	9.0006	308.997	9.00073	29	8.99966	9.03669				40.3303	0.250357				79.6396	0.12222				49.8198
			29.0003	29.0006	29.0004	28.9048			358.998	479.033	29.0301	29.0035	658.99	29.0004	28.9918	89.0011	88.9993	648.999	29.0004	89.0005	268.999	478.941	29	179	749.002	1109	359.157	89	419.007	9.0006	78.9993	9.00073	99.0308	8.99966	9.03669				40.8408	0.246423				80.6607	0.119553				50.4504
			29.0003	29.0006	29.0004	118.904			58.9993	358.998	150.015	59.1074	99999	29.0004	88.9913	239.004	268.999	708.999	89.0003	239	898.997	388.941	298.929	1649	1562.42	28.9998	809.114	239	328.993	19.0002	38.9999	9.00073	49.0003	159.001	9.03669				41.3513	0.24256				81.6817	0.11697				51.0811
			59.0009	29.0006	29.0004	28.9048			298.998	29.0001	88.9363	29.0035	118.989	419.001	28.9918	239.004	389.159	29.0475	29.0004	1832.04	29.1361	118.943	88.9292	208.999	2523.35	99999	809.114	28.9996	88.9933	9.0006	29.0007	9.00073	8.99966	8.99966	38.9994				41.8619	0.238777				82.7027	0.11446				51.7117
			29.0003	29.0006	29.0004	58.9047			28.9997	148.999	29.0301	29.0035	688.99	239.001	28.9918	418.999	118.999	208.999	29.0004	89.0005	89.0003	208.942	448.929	688.999	119.001	749	1499	149.11	29.0961	8.99972	329	9.00073	8.99966	8.99966	9.03669				42.3724	0.23506				83.7237	0.112023				52.3423
			29.0003	29.0006	29.0004	329.02			598.999	119.009	29.0301	29.0035	388.99	599	58.9915	179.006	28.9998	449	29.0004	299	928.996	418.94	118.93	28.9998	2643.42	1439	1079.01	1379	959.162	39.0521	9.00055	9.00073	8.99966	8.99966	9.03669				42.8829	0.231413				84.7447	0.109657				52.973
			29.0003	29.0006	89.0005	118.904			118.999	88.9998	118.931	89.1079	479.002	539	118.992	119	268.999	619	869.002	209.001	239	28.9487	99999	719.033	99999	479	839.078	118.999	688.994	8.99972	19.0009	9.00073	19.0003	18.9993	89.0816				43.3934	0.22784				85.7658	0.10736				53.6036
			59.0009	29.0006	29.0004	28.9048			239.02	298.999	88.9363	59.1074	418.99	209.06	28.9918	569	1079	119	209.002	89.0005	99999	358.941	28.9286	778.998	299.112	149	28.9998	419	148.993	8.99972	9.00055	9.00073	8.99966	8.99966	28.9998				43.9039	0.22433				86.7868	0.10513				54.2342
			58.9991	29.0006	29.0004	28.9048			239.02	59.1206	99999	29.0035	388.99	89.0272	148.992	179.006	28.9998	2659	389.002	89.0005	598.997	178.943	28.9286	149.029	329.096	269	419.143	9999	898.994	419.004	9.00055	19.0213	8.99966	8.99966	9.03669				44.4144	0.220883				87.8078	0.102963				54.8649
			28.9997	29.0006	58.9997	28.9048			298.998	29.0001	359.852	29.0035	148.99	269.001	148.992	29.0005	389.159	1969	929.001	1259	298.999	568.949	28.9286	628.998	99999	149	149.126	28.9996	388.993	8.99972	9.00055	8.99955	8.99966	29	9.03669				44.9249	0.217503				88.8288	0.10087				55.4955
			663.418	29.0006	29.0004	118.904			28.9997	88.9998	359.852	89.1079	418.99	29.0004	478.992	239.004	299.088	360.442	149.001	808.999	149	28.9487	598.929	28.9998	899.112	479	809.114	89	898.994	9.00054	8.99961	79.0962	8.99966	8.99966	49				45.4354	0.214183				89.8499	0.0988267				56.1261
			118.999	29.0006	89.0005	88.9036			28.9997	59.1206	118.931	239.003	99999	479.001	28.9918	89.0011	299.088	2029	1619	1229.01	688.997	118.943	418.929	359.278	1079.14	839.001	1499	329	688.994	9.00054	8.99961	8.99955	8.99966	8.99966	129.016				45.946	0.21093				90	0.0985333				56.7568
			28.9997	29.0006	149	28.9048			268.999	59.1206	58.9289	59.1074	88.989	449	359.018	359	688.998	679.055	1589	419	1259	28.9487	388.928	1259	1079.14	1349.01	419.143	629.001	538.993	9.00054	8.99961	38.9993	8.99966	8.99966	49				46.4565	0.20774				90.8709	0.0968467				57.3874
			58.9991	89.0012	29.0004	28.9048			28.9997	29.0001	118.931	59.1074	1139	59.0002	598.993	239.004	149	708.999	299.002	838.999	598.997	58.9424	58.9284	239	29	99999	59.1409	89	1559.01	9.00054	8.99961	8.99955	58.9999	8.99966	9.03669				46.967	0.204603				91.8919	0.0949267				58.018
			28.9997	29.0006	119	208.902			58.9993	29.0001	88.9363	59.1074	99999	149.034	388.993	899.001	2341	918.999	89.0003	509	1289.02	28.9487	58.9284	99999	29	28.9998	359.157	89	1019	9.00054	8.99961	69.0834	19.0003	8.99966	49				47.4775	0.201533				92.9129	0.0930567				58.6487
			28.9997	29.0006	58.9997	299.002			58.9993	29.0001	359.852	59.1074	88.989	119	239.14	29.0005	28.9998	59.0161	959.002	718.999	1738.99	99999	508.929	239	149.001	569.01	419.143	28.9996	1018.99	19.0693	88.9995	8.99955	19.0003	8.99966	100000				47.988	0.198513				93.9339	0.0912467				59.2793
			28.9997	59.0008	29.0004	28.9048			28.9997	239	180.016	119.114	628.99	179	58.9915	179.006	329	619	449.002	539	268.999	599	58.9284	239	989.136	359	269.131	1259	29.0961	28.9991	8.99961	8.99955	58.9996	18.9993	18.9992				48.4985	0.19555				94.9549	0.0894867				59.9099
			58.9991	239	58.9997	28.9048			418.998	29.0001	180.016	119.114	718.99	539	239.14	119	808.998	1309	869.002	598.999	748.998	598.991	568.93	1052	29	269	2519.12	1259	629	18.9997	8.99961	8.99955	8.99959	8.99966	9.03669				49.009	0.192647				95.976	0.0877767				60
			362.415	29.0006	29.0004	149			58.9993	119.009	239.931	29.0035	58.9891	119	28.9918	329	28.9998	59.0161	179.001	299	358.998	28.9487	838.949	598.999	659.117	28.9998	2009	9999	898.994	9.00036	309.226	19.0213	38.9994	8.99966	89.0816				49.5195	0.189793				96.997	0.0861167				60.5405
			28.9997	29.0006	29.0004	118.904			58.9993	59.1206	88.9363	540.106	929.077	89.0272	118.992	418.999	28.9998	88.9997	359.002	359.001	208.999	28.9487	508.929	268.999	99999	2609	28.9998	299.002	808.994	9.00036	28.9998	8.99955	129.127	8.99966	9.03669				50.03	0.186993				98.018	0.0845067				61.1712
			28.9997	89.0012	89.0005	389.038			88.9998	59.1206	118.931	269.001	688.99	599	269.036	869.001	299.088	918.999	1349.01	389.001	1079	88.9726	88.9292	658.998	629.099	268.999	2099	119.056	2398.99	18.9997	28.9998	8.99955	68.9992	8.99966	28.9998				50.5405	0.18425				99.039	0.0829433				61.8018
			99999	59.0008	119	28.9048			28.9997	88.9998	539.946	29.0035	1078.99	149.034	478.992	89.0011	238.999	1729.02	389.002	89.0005	29.1361	238.942	148.94	628.998	1532.31	809	1859	239.002	808.994	9.00036	88.9995	8.99955	8.99959	8.99966	28.9998				51.051	0.181557				100.06	0.0814267				62.4324
			28.9997	29.0006	29.0004	28.9048			28.9997	209.095	59	119.114	479.002	239.001	1019.3	299	118.999	398.306	869.002	9999	89.0003	869	268.929	898.998	269.127	659.001	2129	9999	1378.99	9.00036	8.99961	28.9997	38.9994	29	9.03669				51.5616	0.178907				101.081	0.07995				63.0631
			28.9997	29.0006	58.9997	88.9036			58.9993	29.0001	29.0301	89.1079	28.9889	269.001	269.036	299	149	1999	239.002	509	388.998	718.944	478.929	1082	1049	28.9998	99999	929.001	119.026	58.9982	8.99961	8.99955	8.99959	29	249				52.0721	0.176313				102.102	0.07852				63.6937
			28.9997	29.0006	29.0004	28.9048			58.9993	29.0001	58.9289	29.0035	148.99	149.034	688.992	149	118.999	1039.27	539.002	179.058	208.999	238.942	58.9284	99999	929.147	58.9996	28.9998	839.001	1018.99	9.00036	28.9998	100000	8.99959	29	38.9994				52.5826	0.173763				103.123	0.07713				64.3243
			99999	29.0006	29.0004	28.9048			268.999	29.0001	839.937	29.0035	238.991	479.001	1771.3	89.0011	179	299	29.0004	119.001	538.997	358.941	148.94	208.999	389.115	1919	1379	9999	178.993	9.00036	28.9998	59.1008	38.9994	8.99966	9.03669				53.0931	0.171267				104.144	0.07578				64.9549
			28.9997	59.0008	29.0004	28.9048			148.999	59.1206	150.015	59.1074	538.991	479.001	568.993	149	988.998	1429.06	359.002	269	508.997	418.94	58.9284	1049	329.096	1379	2339.09	689	298.993	9.00036	19.0002	19.0213	8.99959	18.9993	18.9992				53.6036	0.168813				105.165	0.07447				65.5856
			28.9997	29.0006	29.0004	28.9048			148.999	29.0001	150.015	59.1074	118.989	29.0004	448.993	239.004	329	1159	209.002	359.001	29.1361	388.941	58.9284	1142	419.117	119	1559	269.003	269.041	9.00036	19.0002	8.99955	18.9992	8.99966	89.0816				54.1141	0.166407				106.186	0.0731933				66.2162
			239.415	149.009	58.9997	179			358.998	88.9998	29.0301	59.1074	58.9891	29.0004	478.992	89.0011	118.999	708.999	1649	868.999	119	1048.94	449	28.9998	299.112	479	2219	329.001	178.993	38.9994	8.99961	8.99955	8.99959	8.99966	28.9998				54.6246	0.164043				107.207	0.07196				66.8469
			58.9991	59.0008	119	28.9048			118.999	59.1206	509.931	329.006	388.99	179	359.018	59.0019	238.999	589.006	149.001	239	718.997	28.9487	388.928	99999	2103.42	28.9998	509.164	239.058	778.994	28.9991	8.99961	19.0213	8.99959	8.99966	9.03669				55.1351	0.161723				108.228	0.07076				67.4775
			28.9997	29.0006	29.0004	28.9048			88.9998	29.0001	329	149.008	479.002	209.06	178.992	1379	59.0617	179	119.001	119.001	719	88.9726	568.93	28.9998	959.158	959.033	119.001	359.033	388.993	9.00036	78.9999	8.99955	8.99959	8.99966	9.03669				55.6457	0.159447				109.249	0.06959				68.1081
			118.999	29.0006	299	58.9047			28.9997	29.0001	209.944	269.001	479.002	209.06	269.036	29.0005	358.999	529.049	9999	658.999	179.012	178.943	328.928	239	239	28.9998	59.1409	9999	658.993	48.9988	8.99961	38.9993	49	39.1532	18.9992				56.1562	0.157213				110.27	0.0684567				68.7387
			28.9997	29.0006	119	118.904			28.9997	268.999	88.9363	179.114	178.99	179	178.992	569	268.999	1519	2402.32	479	478.998	1348.94	58.9284	28.9998	1049	629	2159	479.09	29.0961	38.9994	8.99961	8.99955	8.99959	8.99966	9.03669				56.6667	0.155023				111.291	0.06736				69.3694
			88.9984	29.0006	29.0004	28.9048			118.999	29.0001	29.0301	29.0035	238.991	59.0002	28.9918	899.001	538.999	29.0475	179	2372	89.0003	99999	298.929	599	449.081	1019	569.094	449	238.993	9.00036	28.9998	59.1008	8.99959	8.99966	9.03669				57.1772	0.15287				112.312	0.0662933				70
			28.9997	29.0006	29.0004	58.9047			28.9997	29.0001	29.0301	89.1079	28.9889	1049	28.9918	149	118.999	299	749.005	539	149	298.942	298.929	2099	239	28.9998	539.153	239.058	419.007	9.00036	28.9998	8.99955	8.99959	8.99966	9.03669				57.6877	0.15076				113.333	0.0652533				70.6306
			28.9997	89.0012	29.0004	28.9048			148.999	29.0001	660.023	450.11	358.99	89.0272	388.993	149	28.9998	269	29.0001	448.999	928.996	1078.97	28.9286	28.9998	1352.31	1109	1379	59.001	3298.99	9.00036	19.0002	49.022	8.99959	8.99966	9.03669				58.1982	0.148687				114.354	0.06425				71.2613
			208.998	59.0008	58.9997				28.9997	29.0001	299.938	149.008	538.991	89.0272	28.9918	179.006	28.9998	1789.06	689.005	269	149	88.9726	58.9284	179	779.124	1079	99999	779	1288.99	258.993	28.9998	8.99955	8.99959	49.1319	18.9992				58.7087	0.146653				115.375	0.06327				71.8919
			28.9997	29.0006	29.0004				28.9997	29.0001	29.0301	29.0035	88.989	299.001	178.992	89.0011	88.9993	360.442	779.005	29.0003	208.999	99999	118.93	239	419.117	2399	1289	29.0014	328.993	9.00036	8.99961	19.0213	18.9992	8.99966	79.0048				59.2192	0.144653				116.396	0.0623167				72.5225
			88.9984	29.0006	29.0004				179.003	29.0001	569.951	59.1074	238.991	29.0004	239.14	179.006	28.9998	239.011	539.073	898.999	329	208.942	28.9286	419.056	629.099	238.999	569.094	418.999	148.993	18.9997	19.0002	8.99955	8.99959	18.9993	18.9992				59.7297	0.142693				117.417	0.0613933				73.1531
			58.9991	29.0006	119				268.999	119.009	479.947	29.0035	28.9889	59.0002	88.9913	539	118.999	88.9997	209	359.001	568.997	568.949	598.929	99999	659.117	299	1349	389.001	959.162	18.9997	8.99961	8.99955	8.99959	29	38.9994				60	0.14167				118.438	0.0604967				73.7838
			28.9997	89.0012	179				179.003	29.0001	150.015	779	148.99	269.001	28.9918	359	149	948.999	119	1319	149	118.943	238.929	88.9993	389.115	809	1979	29.0014	88.9933	9.00036	39.0185	19.0213	58.9996	8.99966	9.03669				60.2402	0.140773				119.459	0.0596267				74.4144
			88.9984	59.0008	29.0004				28.9997	29.0001	179	269.001	58.9891	149.034	359.018	1679	509.085	468.999	89.1151	689.018	119	88.9726	178.929	808.998	1109.11	179	1409	89	179	28.9991	58.9997	59.1008	8.99959	8.99966	9.03669				60.7507	0.13888				120	0.0591767				75.0451
			58.9991	29.0006	89.0005				208.999	509	29.0301	29.0035	58.9891	29.0004	508.992	659	88.9993	29.0475	389.002	1139	328.999	28.9487	298.929	1109	269.127	509	689.133	29.0014	358.992	8.99961	49.0001	8.99955	28.9998	8.99966	9.03669				61.2613	0.13703				120.48	0.05878				75.6757
			28.9997	299	29.0004				118.999	119.009	58.9289	179.001	88.989	119	809.307	29.0005	28.9998	1129	299.001	689.018	298.999	238.942	328.928	958.998	1139.15	839.001	599.113	809.001	148.993	19.0002	88.9995	8.99955	8.99959	8.99966	9.03669				61.7718	0.13521				121.501	0.05796				76.3063
			28.9997	29.0006	29.0004				118.999	29.0001	239.931	479	178.99	119	28.9918	149	209	888.999	209	149	928.996	58.9424	28.9286	268.999	209.105	389.008	898.998	29.0014	1739.05	8.99961	39.0185	8.99955	8.99959	8.99966	9.03669				62.2823	0.133427				122.523	0.05716				76.9369
			28.9997	29.0006	29.0004				239.02	239	389.851	779	88.989	209.06	1290.3	299	538.999	208.999	899.006	59.001	388.998	268.941	478.929	928.998	1079.14	88.9993	749.069	299.002	1018.99	28.9998	8.99961	8.99955	8.99959	8.99966	9.03669				62.7928	0.131673				123.544	0.0563833				77.5676
			58.9991	29.0006	209				268.999	59.1206	118.931	119	28.9889	59.0002	929.236	179.006	209	2149.41	479.003	149	89.0003	328.942	88.9292	268.999	599.119	329	179.122	29.0014	719.074	8.99961	8.99961	19.0213	28.9998	18.9993	9.03669				63.3033	0.12995				124.565	0.0556333				78.1982
			28.9997	29.0006	29.0004				88.9998	148.999	88.9363	359	479	59.0002	209.005	269.043	299.088	179	599.279	868.999	149	898.939	778.929	28.9998	599.119	479	1259	329.001	58.9935	8.99961	88.9995	28.9997	18.9992	18.9993	9.03669				63.8138	0.128263				125.586	0.0549				78.8288
			208.998	29.0006	58.9997				118.999	59.1206	329.862	449	238.999	29.0004	88.9913	899.001	238.999	1549	29.0001	149	89.0003	268.941	178.929	1502	299.112	448.999	629.113	209.001	719.074	8.99961	28.9998	8.99955	8.99959	8.99966	9.03669				64.3243	0.126603				126.607	0.0541867				79.4595
			28.9997	29.0006	29.0004				389.005	88.9998	270.028	149.001	629	359	88.9913	329	358.999	529.049	29.0001	59.001	29.1361	358.941	28.9286	208.999	359	1139	99999	89.0015	448.993	49.0723	28.9998	8.99955	8.99959	8.99966	9.03669				64.8348	0.124977				127.628	0.0535				80.0901
			178.999	29.0006	269				389.005	29.0001	239.931	598.999	88.9988	269.001	508.992	449	179	2569	449.002	598.999	239	628.939	148.94	1142	1169.14	418.999	269.131	869	148.993	8.99961	19.0002	8.99955	28.9998	8.99966	9.03669				65.3453	0.123383				128.649	0.0528267				80.7207
			28.9997	29.0006	29.0004				28.9997	29.0001	359.852	359.001	118.999	89.0272	809.307	29.0005	838.998	798.999	119	778.999	388.998	99999	28.9286	419.056	99999	389.008	239.125	719	838.994	19.0002	8.99961	49.022	18.9992	8.99966	9.03669				65.8559	0.121813				129.67	0.0521733				81.3513
			28.9997	89.0012	58.9997				28.9997	88.9998	118.931	9999	58.9994	29.0004	478.992	869.001	1049	360.442	89.1151	29.0003	239	598.991	148.94	1952	179.141	418.999	99999	689	1709.06	8.99936	69.0003	19.0213	8.99959	8.99966	9.03669				66.3664	0.12028				130.691	0.0515433				81.982
			118.999	89.0012	29.0004				58.9993	119.009	88.9363	299	28.9992	29.0004	298.992	29.0005	28.9998	88.9997	149.001	448.999	89.0003	28.9487	88.9292	658.998	1322.16	1589.06	359.157	9999	298.993	978.974	209	8.99955	8.99959	59.1164	9.03669				66.8769	0.118767				131.712	0.0509267				82.6126
			118.999	29.0006	149				28.9997	119.009	180.016	119	28.9992	29.0004	328.992	149	28.9998	59.0161	2191.32	1892	29.1361	358.941	99999	88.9993	419.117	779	419.143	809.001	1618.99	138.996	99.0001	8.99955	18.9992	69.1392	9.03669				67.3874	0.117283				132.733	0.05033				83.2432
			28.9997	239	29.0004				148.999	88.9998	149	269.001	298.999	59.0002	809.307	29.0005	718.998	1009	299.001	778.999	99999	28.9487	58.9284	628.998	1322.16	899	99999	508.999	2818.99	8.99936	8.99961	8.99955	8.99959	8.99966	79.0048				67.8979	0.115827				133.754	0.04975				83.8739
			28.9997	29.0006					28.9997	388.999	270.028	239.001	208.999	29.0004	269.036	599.001	28.9998	438.999	29.0001	149	29.1361	328.942	118.93	508.999	2733.33	359	389.14	209.001	148.993	8.99936	19.0002	8.99955	68.9992	8.99966	9.03669				68.4084	0.1144				134.775	0.0491867				84.5045
			28.9997	29.0006					28.9997	29.0001	389.851	299	28.9992	29.0004	508.992	659	538.999	119	179	569	29.1361	598.991	148.94	1169	689.111	659.001	59.1409	89.0015	1618.99	8.99936	8.99961	49.022	8.99959	18.9993	38.9994				68.9189	0.112993				135.796	0.04864				85.1351
			28.9997	29.0006					148.999	119.009	869.937	239.001	479	419.001	959.301	89.0011	898.998	299	239.001	29.0003	628.998	658.94	89	1592	389.115	149	1469	779.001	658.993	8.99936	28.9998	19.0213	8.99959	8.99966	9.03669				69.4294	0.11162				136.817	0.0481067				85.7658
			28.9997	29.0006					28.9997	148.999	299.938	28.9995	208.999	179	2161.3	629	268.999	149	239.001	179.058	989.013	268.941	268.929	838.999	659.117	659	1139	1199	1498.99	8.99936	8.99961	28.9997	68.9992	9.01965	9.03669				69.9399	0.110267				137.838	0.0475867				86.3964
			118.999	29.0006					418.998	178.999	209.944	28.9995	28.9992	329	118.992	119	118.999	619	29.0001	898.999	89.0003	88.9726	28.9286	28.9998	689.111	299	1739	209.001	658.993	8.99936	379.308	8.99955	18.9992	69.0002	9.03669				70.4505	0.108943				138.859	0.0470833				87.027
			28.9997	29.0006					88.9998	59.1206	539.946	239.001	238.999	479.001	58.9915	59.0019	628.998	330.416	719	1169	208.999	598.991	58.9284	28.9998	389.115	1799	389.14	599.001	478.993	18.9987	49.0001		18.9992	9.01965	9.03669				70.961	0.10764				139.88	0.0465967				87.6577
			58.9991	119.001					28.9997	29.0001	509.931	299	208.999	29.0004	28.9918	269.043	179	1429.06	29.0001	89.0005	718.997	718.944	929	28.9998	1199.11	599	1469	959.001	478.993	69.0266	19.0002		8.99959	9.01965	9.03669				71.4715	0.106357				140.901	0.0461233				88.2883
			28.9997	29.0006					28.9997	29.0001	99999	568.999	208.999	329	269.036	359	1169	179	419.001	29.0003	838.997	118.943	209	449	1262.15	1139	99999	1259	1138.99	29.2818	8.99961		58.9996	19.0002	18.9992				71.982	0.105107				141.922	0.04566				88.9189
			452.432	99999					28.9997	209.095	299.938	269.001	88.9988	359	88.9913	388.999	538.999	330.416	389.002	59.001	808.997	88.9726	149	238.999	779.124	299	479.092	959.001	598.993	9.07505	8.99961		8.99959	59.0256	18.9992				72.4925	0.103873				142.943	0.0452167				89.5495
			28.9997	29.0006					148.999	59.1206	839	149.001	178.999	29.0004	478.992	29.0005	88.9993	829.142	29.0001	539	568.997	28.9487	268.929	1319	1983.41	88.9993	59.1409	149	688.994	9.07505	69.0003		68.9992	9.01965	69.0002				73.003	0.10266				143.964	0.0447767				90
			28.9997	29.0006					118.999	298.999	180.016	329	659	29.0004	28.9918	539	118.999	1459	29.0001	29.0003	1169	568.949	719	869	1139.15	149	28.9998	659.001	208.992	9.07505	49.0001		8.99959	9.01965	18.9992				73.5135	0.101473				144.985	0.0443567				90.1802
			58.9991	29.0006					28.9997	29.0001	58.9289	89.0006	869	569	448.993	1319	509.085	2929	1289.01	598.999	29.1361	58.9424	28.9286	179	2613.31	179	28.9998	59.001	209	9.07505	8.99961		49	9.01965	9.03669				74.024	0.100307				146.006	0.0439467				90.8108
			88.9984	29.0006					28.9997	328.999	779.933	179.001	28.9992	29.0004	209.005	29.0005	28.9998	589.006	449.002	269	239	178.943	28.9286	28.9998	179.141	329	449.122	29.0014	1108.99	9.07505	8.99961		8.99959	9.01965	9.03669				74.5345	0.0991667				147.027	0.0435433				91.4414
			28.9997	29.0006					118.999	29.0001	99999	58.9997	58.9994	329	28.9918	479.015	1350.11	1519	629.004	928.999	89.0003	28.9487	28.9286	359.278	959.158	809	149.126	149	748.994	9.07505	8.99961		8.99959	9.01965	18.9992				75.0451	0.09804				148.048	0.0431567				92.0721
			28.9997	119.001					28.9997	29.0001	389.851	568.999	28.9992	209.06	688.992	569	389.159	1399.06	599.279	29.0003	628.998	449.014	598.929	1322.01	2103.42	2099	1979	1529.27	1618.99	19.0003	39.0185		8.99959	9.01965	9.03669				75.5556	0.09694				149.069	0.04278				92.7027
			28.9997	29.0006					118.999	29.0001	88.9363	179.001	629	749	239.14	299	628.998	768.999	449.002	479	268.999	238.942	28.9286	5999	1049	719.001	1709	449	839	9.00042	179		8.99959	9.01965	18.9992				76.0661	0.0958533				150	0.0424433				93.3333
			28.9997	29.0006					58.9993	29.0001	88.9363	419.019	208.999	209.06	508.992	59.0019	179	1219	299.001	359.001	298.999	28.9487	269	1172	389.115	299	99999	269.003	478.993	9.00042	39.0185		68.9992	9.01965	28.9998				76.5766	0.0947933				150.09	0.0424133				93.964
			118.999	239					58.9993	29.0001	118.931	28.9995	88.9988	359	148.992	749.001	179	1069.06	989.006	598.999	1199	28.9487	898.929	1082	1199.11	1679	1739	209.001	119.026	9.00042	8.99961		28.9998	9.01965	9.03669				77.0871	0.0937433				151.111	0.0420567				94.5946
			28.9997	59.0008					28.9997	29.0001	630.047	28.9995	118.999	179	28.9918	359	778.998	239.011	419.001	119	688.997	688.97	28.9286	299	1232.12	2399	1529	599.001	58.9935	9.00042	69.0003		18.9992	9.01965	9.03669				77.5976	0.09272				152.132	0.0417133				95.2252
			58.9991	209					28.9997	88.9836	779	419.019	28.9992	869	1530.3	629	299.088	29.0475	209	509	418.997	208.942	99999	179	89.0009	389.008	659.114	1799	148.993	9.01825	8.99961		28.9998	9.01965	9.03669				78.1081	0.0917167				153.153	0.04137				95.8559
			58.9991	179					58.9993	178.982	150.015	568.999	178.999	149.034	989.405	89.0011	748.999	299	239.001	29.0003	568.997	28.9487	28.9286	659	449.081	359	2069	1379.06	959.162	9.01825	8.99961		8.99959	19.0002	58.9996				78.6186	0.0907267				154.174	0.0410467				96.4865
			28.9997	29.0006					28.9997	58.9814	209.944	269.001	58.9994	149.034	359.018	29.0005	299.088	619	29.0001	119	779	269	328.928	389.022	1412.41	149	179.122	1049.07	688.994	59.0002	8.99961		78.9998	9.01965	9.03669				79.1291	0.0897533				155.195	0.0407267				97.1171
			58.9991	29.0006					28.9997	88.9836	29.0301	9999	989.03	479.001	328.992	539	299.088	2089	29.0001	239	29.1361	28.9487	208.928	778.998	359	89	99999	359.033	688.994	129	9.0006		88.9993	9.01965	9.03669				79.6396	0.0888033				156.216	0.04042				97.7477
			58.9991	99999					28.9997	58.9814	58.9289	179.001	298.999	119	209.005	29.0005	509.085	679.055	29.0001	689.018	508.997	568.949	1258.93	2072	29	179	329.142	179.001	1679.03	8.99966	9.0006		8.99959	9.01965	9.03669				80.1501	0.08787				157.237	0.0401233				98.3784
			28.9997	29.0006					28.9997	28.9813	58.9289	149.001	749	149.034	178.992	749.001	268.999	1369	29.0001	29.0003	568.997	478.941	388.928	719.033	239	359	149.126	89.0015	29.0961	8.99966	29.0004		168.999	9.01965	9.03669				80.6607	0.08695				158.258	0.0398267				99.009
			148.999	29.0006					88.9998	418.981	660.023	419.019	238.999	59	809.307	569	718.998	239.011	1079.01	419	29.1361	28.9487	28.9286	719.033	479.139	329	599.113	29.0014	29.0961	109.001	18.9995		18.9992	19.0002	9.03669				81.1712	0.08605				159.279	0.0395467				99.6396
			148.999	89.0012					28.9997	28.9813	29.0301	28.9995	148.999	749	88.9913	29.0005	299.088	59.0161	839.005	209.001	119	88.9726	419	179	329.096	179	28.9998	119.056	88.9933	8.99966	9.0006		38.9994	9.01965	18.9992				81.6817	0.0851633				160.3	0.03927				100.27
			28.9997	59.0008					88.9998	28.9813	270.028	209	419	539	359.018	89.0011	538.999	208.999	2459	1169	328.999	88.9726	328.928	149.029	869.043	569.01	809.114	719	88.9933	8.95856	9.0006		99999	9.01965	58.9996				82.1922	0.0842933				161.321	0.039				100.901
			28.9997	29.0006					28.9997	28.9813	99999	479	58.9994	269.001	448.993	29.0005	238.999	498.999	809.068	509	29.1361	268.941	478.929	238.999	719.001	449	2549.08	989.002	29.0961	48.892	9.0006		49	9.01965	28.9998				82.7027	0.0834433				162.342	0.03874				101.532
			28.9997	29.0006					28.9997	28.9813	299.938	28.9995	88.9988	299.001	359.018	59.0019	209	360.442	59.0012	119	208.999	28.9487	238.929	28.9998	719.001	899	599.113	29.0014	988.994	8.95856	9.0006		18.9992	9.01965	18.9992				83.2132	0.0826067				163.363	0.03849				102.162
			28.9997	59.0008					179.003	28.9813	118.931	329	419	299.001	658.992	418.999	88.9993	179	599.279	479	509	358.941	208.928	449	1712.3	268.999	1529	1499	1528.99	8.95856	9.0006		8.99959	9.01965	9.03669				83.7237	0.0817833				164.384	0.0382433				102.793
			88.9984	89.0012					208.999	58.9814	509.931	28.9995	539	29.0004	28.9918	179.006	28.9998	179	659.004	269	99999	598.991	28.9286	479	59.001	1679	59.1409	1649	29.0961	58.6166	39.0001		28.9998	19.0002	9.03669				84.2342	0.0809733				165.405	0.0380033				103.423
			28.9997	29.0006					28.9997	118.982	29.0301	28.9995	148.999	419.001	718.993	149	1079	738.998	329.001	29.0003	89.0003	178.943	268.929	208.999	179.141	659.001	1349	119.056	598.993	8.95856	18.9995		8.99959	9.01965	9.03669				84.7447	0.08018				166.426	0.03777				104.054
			28.9997	29.0006					28.9997	28.9813	299.938	239.001	358.999	89.0272	269.036	29.0005	59.0617	648.999	1079.01	898.999	99999	449.014	328.928	1142	1772.31	28.9998	119.001	418.999	29.0961	8.95856	9.0006		49	9.01965	9.03669				85.2553	0.0794033				167.447	0.0375433				104.685
			28.9997	209					28.9997	28.9813	29.0301	149.001	148.999	269.001	298.992	59.0019	179	1159	359.001	509	149	778.939	1439	598.999	239	689.001	928.998	89.0015	478.993	18.9992	9.0006		18.9992	9.01965	9.03669				85.7658	0.07864				168.468	0.0373267				105.315
			28.9997	89.0012					298.998	28.9813	89	809.001	28.9992	119	28.9918	388.999	209	269	629.004	2162.03	928.996	58.9424	58.9284	239	269.127	509	958.999	809.001	29.0961	48.892	9.0003		8.99959	29.0309	9.03669				86.2763	0.07789				169.489	0.0371133				105.946
			28.9997	59.0008					88.9998	28.9813	118.931	28.9995	88.9988	269.001	28.9918	929.001	238.999	269	509.11	209.001	89.0003	58.9424	628.93	991.999	29	1349.01	2489.09	209.001	628.993	8.95856	9.0003		8.99959	9.01965	9.03669				86.7868	0.07715				170.511	0.0369033				106.577
			28.9997	29.0006					118.999	28.9813	270.028	539	388.999	119	239.14	359	28.9998	829.142	239.001	119	99999	149.213	28.9286	1169	239	88.9993	719.145	269.003	388.993	8.95856	29.0003		68.9992	9.01965	28.9998				87.2973	0.0764267				171.532	0.0367033				107.207
			332.417	29.0006					58.9993	88.9836	29	269.001	28.9992	29.0004	118.992	418.999	88.9993	299	569.004	59.001	119	298.942	598.929	568.999	1199.11	569	1799	1979	928.994	18.9992	69.0003		8.99959	9.01965	9.03669				87.8078	0.0757133				172.553	0.0365067				107.838
			28.9997	29.0006					328.998	28.9813	58.9289	28.9995	28.9992	239.001	658.992	179.006	88.9993	269	59.0012	2012	688.997	449.014	28.9286	28.9998	29	1499	449.122	449	658.993	8.95856	9.0003		99999	9.01965	9.03669				88.3183	0.0750167				173.574	0.0363167				108.468
			88.9984	29.0006					58.9993	268.981	359	719	148.999	29.0004	28.9918	149	299.088	29.0475	239.001	988.999	448.998	88.9726	58.9284	58.9996	509.13	28.9998	2339.09	1619	1978.99	8.95856	19.0003		8.99959	9.01965	49				88.8288	0.0743333				174.595	0.03613				109.099
			28.9997	29.0006					28.9997	148.981	29.0301	58.9997	28.9992	89.0272	118.992	29.0005	118.999	589.006	209	1349	298.999	1138.94	88.9292	809	869.043	28.9998	1259	479.09	628.993	209	9.0003		8.99959	9.01965	9.03669				89.3393	0.07366				175.616	0.0359533				109.73
			28.9997	179					88.9998	88.9836	209.944	28.9995	118.999	29.0004	239.14	359	118.999	119	389.002	448.999	478.998	658.94	598.929	778.998	29	28.9998	239.125	1529.27	628.993	28.9998	19.0003		8.99959	9.01965	9.03669				89.8499	0.073				176.637	0.0357767				110.36
			88.9984	29.0006					88.9998	28.9813	539.946	119	88.9988	29.0004	28.9918	749.001	59.0617	648.999	689.005	1349	658.997	538.945	298.929	538.999	269.127	779	1619	269.003	2428.99	8.99961	29.0003		18.9992	9.01965	9.03669				90	0.0728067				177.658	0.0356033				110.991
			28.9997	29.0006					88.9998	28.9813	180.016	28.9995	388.999	179	118.992	119	778.998	398.306	89.1151	928.999	538.997	298.942	208.928	419	809.002	899	179.122	119.056	238.993		9.0003		8.99959	19.0002	18.9992				90.3604	0.0723533				178.679	0.03544				111.622
			28.9997	29.0006					28.9997	58.9814	88.9363	58.9997	88.9988	29.0004	1590.31	659	238.999	179	269.001	89.0005	149	658.94	118.93	389.022	29	1079	689.133	29	629		19.0003		38.9994	9.01965	18.9992				90.8709	0.0717133				179.7	0.0352767				112.252
			28.9997	29.0006					28.9997	298.981	270.028	58.9997	28.9992	389.001	269.036	239.004	28.9998	648.999	389.002	119.001	508.997	449.014	28.9286	58.9996	1352.31	599	629.113	899	329		9.0003		8.99959	9.01965	9.03669				91.3814	0.0710867				180	0.0352333				112.883
			28.9997	89.0012					118.999	28.9813	29.0301	479	208.999	209.06	839.306	59.0019	209	1489	149.001	448.999	179.012	29	358.928	238.999	989.136	1139	269.131	9999	269.041		39.0009		8.99959	9.01965	9.03669				91.8919	0.07047				180.721	0.0351233				113.514
			269.418	29.0006					148.999	28.9813	689.937	598.999	118.999	299.001	148.992	149	118.999	918.999	179	29.0003	599	28.9487	58.9284	1382	539.157	149	2189	119.056	538.993				8.99959	9.01965	9.03669				92.4024	0.06987				181.742	0.03497				114.144
			28.9997	209					268.999	148.981	509	299	148.999	29.0004	28.9918	359	419.04	2029	59.0012	239	418.997	88.9726	58.9284	598.999	149.001	209.027	839.078	29.0014	598.993				8.99959	9.01965	28.9998				92.9129	0.0692767				182.763	0.0348233				114.775
			28.9997	29.0006					778.999	28.9813	329.862	28.9995	28.9992	59.0002	989.405	29.0005	688.998	299	29.0001	119.001	59	208.942	208.928	778.998	869.043	599	419.143	989.002	539				8.99959	9.01965	9.03669				93.4234	0.0686967				183.784	0.03468				115.405
			88.9984	99999					239.02	148.981	270.028	28.9995	88.9988	299.001	28.9918	418.999	389.159	59.0161	239.001	119.001	208.999	149.213	88.9292	719	389.115	1199	3029.13	29.0014	598.993				8.99959	19.0002	18.9992				93.9339	0.0681233				184.805	0.03454				116.036
			28.9997						358.998	418.981	58.9289	89.0006	208.999	59.0002	269.036	418.999	149	179	629.004	269	29.1361	99999	478.929	479	29	1079	1379	1079	119.026				99999	9.01965	9.03669				94.4444	0.0675633				185.826	0.0344				116.667
			28.9997						88.9998	28.9813	59	449	28.9992	29.0004	269.036	719.001	179	360.442	209	59.001	29.1361	598.991	178.929	598.999	99999	329	59.1409	239.058	238.993				8.99959	9.01965	9.03669				94.9549	0.0670133				186.847	0.03427				117.297
			28.9997						389.005	28.9813	180.016	1349	149	29.0004	508.992	449	688.998	648.999	479.003	299	99999	298.942	778.929	298.999	99999	418.999	509.164	389.001	328.993				18.9992	9.01965	9.03669				95.4655	0.06647				187.868	0.03414				117.928
			28.9997						179.003	28.9813	29.0301	119	208.999	449	478.992	899.001	268.999	59.0161	59.0012	1169	628.998	58.9424	88.9292	538.999	29	1439	299.116	89.0015	88.9933				18.9992	9.01965	8.99959				95.976	0.06594				188.889	0.03402				118.559
			28.9997						58.9993	28.9813	930.099	89.0006	118.999	359	88.9913	29.0005	358.999	29.0475	269.001	448.999	628.998	568.949	178.929	958.998	119.001	929	359.157	899	3119				8.99959	19.0002	8.99959				96.4865	0.06542				189.91	0.0338933				119.189
									28.9997	28.9813	29.0301	209	28.9992	299.001	88.9913	149	1139	119	239.001	29	89.0003	58.9424	808.93	268.999	899.112	299	1079.01	779.001	88.9933				8.99959	19.0002	8.99959				96.997	0.0649067				190.931	0.0337767				119.82
									58.9993	28.9813	270.028	119	88.9988	119	28.9918	29.0005	389.159	299	89.1151	389.001	358.998	118.943	28.9286	1322.01	779.124	479	1259	179.001	778.994				8.99959	9.01965	19.0353				97.5075	0.0644033				191.952	0.0336633				120
									118.999	28.9813	119	629	268.999	299.001	28.9918	89.0011	448.999	888.999	1139.01	479	59.0006	328.942	178.929	389.022	359	539	1409	29.0014	328.993				8.99959	19.0002	8.99959				98.018	0.06391				192.973	0.03355				120.45
									88.9998	28.9813	299.938	479	58.9994	329	328.992	119	509.085	398.306	149.001	89.0005	1289	208.942	58.9284	99999	329.096	719.001	599.113	2039.05	358.992				78.9998	29.0309	8.99959				98.5285	0.0634233				193.994	0.03344				121.081
									28.9997	838.982	719	269.001	208.999	59.0002	28.9918	29.0005	448.999	468.999	419.001	1259	1019	119	448.929	208.999	149.001	238.999	269.131	2339	88.9933				38.9994	9.01965	8.99959				99.039	0.0629433				195.015	0.0333367				121.712
									28.9997	28.9813	29.0301	149.001	118.999	89.0272	359.018	359	419.04	1489	29	509	838.997	298.942	28.9286	658.998	1983.41	659.001	539.153	29.0014	328.993				8.99959	9.01965	28.9998				99.5495	0.06248				196.036	0.0332333				122.342
									28.9997	28.9813	29.0301	28.9995	28.9992	389.001	178.992	299	59.0617	119	599.279	1109	119	418.94	1288.93	958.998	749.002	88.9993	299.116	329.001	88.9933				8.99959	9.01965	38.9994				100.06	0.06202				197.057	0.0331333				122.973
									28.9997	28.9813	88.9363	269.001	208.999	299.001	418.993	689.001	28.9998	59.0161	1229.01	748.999	149	118.943	118.93	838.999	719.001	1439	1319	89.0015	568.993				49	19.0002	8.99959				100.571	0.0615667				198.078	0.03304				123.604
									358.998	88.9836	359.852	1319	148.999	179	58.9915	149	209	619	29.0001	539	179.012	1378.94	28.9286	238.999	449.081	599	809.114	119.056	238.993				18.9992	9.01965	8.99959				101.081	0.0611233				199.099	0.0329433				124.234
									28.9997	28.9813	180.016	389.063	208.999	29.0004	688.992	149	118.999	88.9997	119	209.001	508.997	388.941	118.93	149.029	119.001	479	2159	149	298.993				8.99959	9.01965	8.99959				101.592	0.06069				200.12	0.03285				124.865
									28.9997	88.9836	29.0301	179.001	148.999	119	628.992	179.006	1019	269	629.004	239	478.998	298.942	88.9292	688.999	1079.14	779	1169	239.058	328.993				8.99959	59.0256	38.9994				102.102	0.0602633				201.141	0.03276				125.496
									88.9998	28.9813	269	299	479	29.0004	239.14	239.004	28.9998	119	119	2312	598.997	208.942	208.928	748.999	1893.45	479	149.126	209.001	448.993				8.99959	9.01965	8.99959				102.613	0.0598433				202.162	0.0326767				126.126
									88.9998	208.981	630.047	568.999	118.999	539	388.993	539	268.999	239.011	29.0001	479	29.1361	1259.14	88.9292	1289	989.136	179	28.9998	1529.27	29.0961				8.99959	9.01965	8.99959				103.123	0.0594267				203.183	0.03259				126.757
									88.9998	28.9813	420.081	179.001	58.9994	269.001	88.9913	1439	358.999	239.011	419.001	1109	1439	538.945	118.93	808.998	29	389.008	2429.13	989.002	509.047				88.9993	29.0309	19.0353				103.634	0.0590233				204.204	0.0325033				127.387
									28.9997	869	689.937	329	58.9994	29.0004	1230.41	29.0005	778.998	119	1741.32	29.0003	29.1361	28.9487	868.929	838.999	1232.12	149	719.145	89.0015	29.0961				8.99959	9.01965	8.99959				104.144	0.0586233				205.225	0.03243				128.018
									208.999	118.982	239.931	329	268.999	89.0272	148.992	659	1380	29.0475	1711.31	689.018	358.998	88.9726	88.9292	449	719.001	659.001	1889	1559	1108.99				68.9992	9.01965	8.99959				104.655	0.0582333				206.246	0.03235				128.649
									28.9997	118.982	359	89.0006	148.999	749	388.993	149	118.999	1219	1319.01	1649.03	149	118.943	28.9286	991.999	659.117	929	1499	89.0015	598.993				8.99959	9.01965	19.0353				105.165	0.05785				207.267	0.0322733				129.279
									148.999	148.981	58.9997	28.9995	238.999	29.0004	239.14	239.004	688.998	1789.06	29.0001	1229.01	29.1361	28.9487	838.949	1772	89.0009	779	1619	869.002	29.0961				8.99959	9.01965	8.99959				105.676	0.0574733				208.288	0.0322				129.91
									58.9993	58.9814	268.998	269.001	779	29.0004	718.993	149	118.999	1879	599.279	1289	89.0003	1018.94	88.9292	748.999	149.001	749	749.069	29.0014	748.994				8.99959	19.0002	8.99959				106.186	0.0571033				209.309	0.03213				130.541
									28.9997	28.9813	268.998	299	178.999	89.0272	508.992	29.0005	358.999	1039.27	689.005	1259	568.997	208.942	148.94	898.998	29	719.001	359.157	419	448.993				38.9994	9.01965	8.99959				106.697	0.05674				210	0.0320833				131.171
									448.998	58.9814	28.9998	58.9997	298.999	119	28.9918	299	59.0617	558.999	119	29.0003	59.0006	418.94	58.9284	99999	1412.41	1109	809.114	29.0014	148.993				8.97949	19.0002	8.99959				107.207	0.0563833				210.33	0.0320567				131.802
									148.999	28.9813	88.9992	28.9995	28.9992	179	328.992	89.0011	28.9998	1369	149.001	89	448.998	208.942	418.929	28.9998	1352.31	238.999	119.001	329.001	208.992				38.9793	9.01965	48.999				107.718	0.05603				211.351	0.03199				132.432
									88.9998	28.9813	28.9998	419.019	238.999	149.034	359.018	629	358.999	239.011	209	29.0003	29.1361	28.9487	178.929	28.9998	269.127	28.9998	269.131	749	29.0961				8.97949	9.01965	8.99959				108.228	0.0556833				212.372	0.0319267				133.063
									28.9997	118.982	28.9998	239.001	178.999	29.0004	448.993	29.0005	28.9998	29.0475	209	29.0003	149	58.9424	178.929	479	209.105	2309	389.14	689	1138.99				8.97949	59.0256	8.99959				108.739	0.05535				213.393	0.03186				133.694
									118.999	119	239.022	539	599	89.0272	508.992	449	59.0617	1489	359.001	598.999	149	178.943	268.929	629	1442.31	359	209.145	1259	148.993				48.9799	9.01965	8.99959				109.249	0.0550133				214.414	0.0318				134.324
									298.998	298.981	239.022	119	358.999	449	58.9915	59.0019	88.9993	438.999	329.001	689.018	119	208.942	88.9292	1232	329.096	479	539.153	508.999	298.993				28.9967	99.1194	8.99959				109.76	0.0546933				215.435	0.0317367				134.955
									179.003	28.9813	119	149.001	148.999	179	28.9918	59.0019	28.9998	498.999	59.0012	179.058	208.999	28.9487	28.9286	238.999	629.099	209.027	209.145	1199	449				8.97949	9.08482	8.99959				110.27	0.05437				216.456	0.0316767				135.586
									88.9998	58.9814	28.9998	28.9995	88.9988	29.0004	118.992	119	209	2719	29.0001	718.999	59.0006	238.942	58.9284	359.278	209.105	448.999	59.1409	89.0015	59				18.9791	9.08482	19.0353				110.781	0.0540567				217.477	0.0316233				136.216
									28.9997	149	88.9992	28.9995	118.999	29.0004	628.992	209	778.998	59.0161	89.1151	509	89.0003	539	118.93	29	929.147	1199	1559	599.001	1378.99				58.9795	9.08482	28.9998				111.291	0.0537467				218.499	0.0315667				136.847
									88.9998	178.982	58.9997	28.9995	539	59.0002	118.992	299	1621	1069.06	359.001	299	628.998	659	388.928	359.278	1109.11	2039	2879	179.001	509.047				58.9795	9.08482	8.99959				111.802	0.0534433				219.52	0.03151				137.477
									118.999	88.9836	119	119	358.999	149.034	298.992	29.0005	299.088	149	29.0001	59.001	29.1361	28.9487	328.928	208.999	29	959.033	1619	29.0014	1078.99				18.9791	119.111	28.9998				112.312	0.0531467				220.541	0.03146				138.108
									389.005	28.9813	28.9998	28.9995	28.9992	29.0004	359.018	29.0005	28.9998	2029	59.0012	179.058	1019	28.9487	88.9292	359.278	269.127	1169	149.126	1109	58.9935				8.97949	9.08482	28.9998				112.823	0.0528533				221.562	0.0314067				138.739
									508.998	88.9836	88.9992	89.0006	88.9988	269.001	688.992	29.0005	268.999	29.0475	89.1151	299	358.998	88.9726	28.9286	659	149.001	1079	2609	329.001	29.0961				48.9799	9.08482	8.99959				113.333	0.0525633				222.583	0.03136				139.369
									389.005	58.9814	388.998	539	28.9992	29.0004	809.307	239.004	179	619	809.068	1229.01	119	418.94	88.9292	149.029	509.13	28.9998	1229	418.999	1739.05				38.9793	9.08482	8.99959				113.844	0.05228				223.604	0.0313067				140
									28.9997	358.982	58.9997	299	238.999	209.06	118.992	239.004	179	398.306	119	359.001	478.998	118.943	28.9286	778.998	29	119	719.145	29.0014	1228.99				8.97949	9.08482	8.99959				114.354	0.052				224.625	0.0312633				140.631
									118.999	28.9813	328.998	568.999	419	149.034	929.236	29.0005	179	179	299.001	149	29.1361	28.9487	538.929	88.9993	149.001	1199	2429.13	1109	88.9933				58.9795	9.08482	8.99959				114.865	0.05173				225.646	0.0312167				141.261
									118.999	28.9813	119	149.001	28.9992	329	178.992	29.0005	599.076	1489	29.0001	119.001	509	58.9424	178.929	99999	299.112	149	179.122	29.0014	2848.99				8.97949	9.08482	8.99959				115.375	0.05146				226.667	0.03117				141.892
									58.9993	88.9836	58.9997	479	118.999	419.001	118.992	119	928.997	1069.06	689.005	419	179.012	208.942	268.929	598.999	119.001	299	389.14	149	58.9935				8.97949	19.1579	19.0353				115.886	0.0512				227.688	0.0311267				142.523
									118.999	28.9813	178.999	89.0006	1079	359	239.14	479.015	628.998	918.999	119	689.018	29.1361	28.9487	388.928	1202	149.001	989.001	2789.02	119.056	238.993				18.9791	19.1579	8.99959				116.396	0.0509367				228.709	0.0310867				143.153
									268.999	28.9813	268.998	28.9995	298.999	179	568.993	269.043	118.999	149	869.006	689.018	508.997	28.9487	688.93	99999	749.002	719.001	1379	659.001	689				198.979	19.1579	8.99959				116.907	0.0506833				229.73	0.0310433				143.784
									88.9998	28.9813	268.998	119	328.999	239.001	388.993	179.006	59.0617	529.049	659.004	329	99999	1288.94	478.929	179	29	179	1949	329.001	29.0961				8.97949	9.08482	28.9998				117.417	0.0504367				230.751	0.0310067				144.414
									58.9993	28.9813	268.998	299	268.999	59.0002	118.992	29.0005	358.999	888.999	479.003	1802.04	418.997	28.9487	28.9286	359.278	929.147	989.001	1379	1109	1048.99				8.97949	9.08482	8.99959				117.928	0.0501933				231.772	0.0309667				145.045
									328.998	28.9813	28.9998	419.019	118.999	119	269.036	179.006	538.999	208.999	1229.01	179.058	1109	658.94	208.928	359.278	29	89	419.143	269.003	838.994				18.9791	9.08482	8.99959				118.438	0.04995				232.793	0.03093				145.676
									118.999	28.9813	58.9997	509	178.999	119	28.9918	1499	149	29.0475	509.11	359.001	29.1361	238.942	238.929	1442	239	329	179.122	269.003	58.9935				28.9967	49.1004	8.99959				118.949	0.0497167				233.814	0.0308933				146.306
									58.9993	28.9813	28.9998	119	28.9992	209.06	628.992	179.006	149	888.999	29.0001	299	448.998	58.9424	358.928	119	869.043	1769	179.122	899.043	148.993				8.97949	9.08482	8.99959				119.459	0.0494833				234.835	0.0308567				146.937
									88.9998	28.9813	178.999	629	28.9992	59.0002	88.9913	29.0005	808.998	498.999	389.002	269	929	478.941	148.94	1592	419.117	659.001	179.122	509	478.993				28.9967	19.1579	38.9994				119.97	0.0492567				235.856	0.03082				147.568
									28.9997	58.9814	178.999	28.9995	28.9992	89.0272	28.9918	359	358.999	1649	1319.01	1049	629	118.943	28.9286	538.999	29	209	1499	329.001	719.074				8.97949	9.08482	8.99959				120	0.04924				236.877	0.0307867				148.198
									298.998	28.9813	448.998	299	58.9994	29.0004	418.993	29.0005	329	1129	329.001	209.001	149	99999	178.929	1412	599.119	119	2369.15	418.999	298.993				8.97949	9.08482	8.99959				120.48	0.04903				237.898	0.0307533				148.829
									28.9997	28.9813	28.9998	299	659	119	28.9918	569	538.999	738.998	299	59.001	208.999	658.94	99999	419	419.117	28.9998	359.157	209.001	959.162				8.97949	9.08482	58.9996				120.991	0.04881				238.919	0.03072				149.459
									58.9993	148.981	88.9992	209	689	449	148.992	269.043	28.9998	239.011	269.001	479	1319	748.94	28.9286	58.9996	1232.12	268.999	958.999	2069	748.994				28.9967	9.08482	8.99959				121.501	0.0485967				239.94	0.03069				150
									88.9998	28.9813	58.9997	389.063	178.999	119	448.993	119	1139	149	239.001	1679	89.0003	28.9487	328.928	1232	749	839.001	479.092	1799	29.0961				38.9793	9.08482	8.99959				122.012	0.0483833				240	0.03069				150.09
									28.9997	28.9813	539.156	28.9995	88.9988	419.001	508.992	179.006	179	2239.06	89.1151	509	179.012	149.213	118.93	58.9996	119.001	179	359.157	179.001	808.994				28.9967	9.08482	8.99959				122.523	0.04817				240.961	0.0306633				150.721
									239.02	58.9814	28.9998	28.9995	58.9994	29.0004	269.036	1499	59.0617	29.0475	119	748.999	29.1361	118.943	58.9284	719.033	89.0009	88.9993	599.113	119	568.993				18.9791	29.1123	8.99959				123.033	0.0479667				241.982	0.03063				151.351
									179.003	28.9813	28.9998	28.9995	28.9992	209.06	148.992	59.0019	268.999	269	1169.01	419	899	88.9726		149.029	29	1799	359.157	59.001	119.026				8.97949	19.1579	8.99959				123.544	0.0477667				243.003	0.0306				151.982
									179.003	118.982	28.9998	329	88.9988	299.001	568.993	29.0005	28.9998	299	149.001	149	29.1361			268.999	599.119	1289	149.126	29.0014	58.9935				8.97949	99999	19.0353				124.054	0.0475667				244.024	0.03057				152.613
									148.999	28.9813	28.9998	179.001	268.999	59.0002	58.9915	29.0005	118.999	88.9997	239.001	29.0003	388.998			119	1772.31	119	689.133	1229	1318.99				8.97949	9.08482	8.99959				124.565	0.0473733				245.045	0.03055				153.243
									28.9997	58.9814	178.999	58.9997	449	269.001	28.9918	479.015	149	88.9997	239.001	149	718.997			28.9998	2493.42	1139	2219	329.001	538.993				68.9791	9.08482	8.99959				125.075	0.0471833				246.066	0.03052				153.874
									28.9997	28.9813	239.022	449	989	119	598.993	479.015	28.9998	1369	239.001	59.001	838.997			658.998	359	89	1319	869	208.992				8.97949	49.1004	8.99959				125.586	0.0469967				247.087	0.03049				154.505
									28.9997	178.982	359.028	629	659	29.0004	209.005	2699	599.076	299	269.001	29	989.013			58.9996	239	1739	539.153	89.0015	269.041				8.97949	9.08482	38.9994				126.096	0.04681				248.108	0.03047				155.135
									28.9997	28.9813	88.9992	299	28.9992	209.06	239.14	269.043	268.999	679.055	689.005	89.0005	29.1361			99999	359	719.001	59.1409	179.001	58.9935				8.97949	9.08482	8.99959				126.607	0.0466333				249.129	0.0304433				155.766
									28.9997	208.981	148.999	89.0006	28.9992	29.0004	28.9918	59.0019	209	738.998	89.1151	718.999	628.998			779	688.997	268.999	869.14	89.0015	328.993				48.9799	9.08482	19.0353				127.117	0.0464533				250.15	0.0304233				156.396
									118.999	28.9813	88.9992	58.9997	268.999	209.06	148.992	209	28.9998	529.049	209	389.001	239			1229.06	179.134	179	539.153	89.0015	1438.99				8.97949	29.1123	8.99959				127.628	0.04628				251.171	0.0303967				157.027
									239.02	148.981	28.9998	568.999	238.999	149.034	239.14	479.015	628.998	1549	689.005	1649.03	29			359.294	29.0783	1169	149.126	329.001	88.9933				38.9793	9.08482	8.99959				128.138	0.0461067				252.192	0.0303767				157.658
									88.9998	28.9813	208.998	568.999	28.9992	389.001	1079.3	179.006	628.998	29.0475	389.002	29.0003	419			839	809.117	268.999	119.001	539	1349.07				28.9967	9.08482	28.9998				128.649	0.0459367				253.213	0.0303533				158.288
									28.9997	238.982	119	119	88.9988	119	118.992	359	118.999	918.999	239.001	29.0003	119			28.9998	508.998	268.999	3390	2279	598.993				8.97949	9.08482	8.99959				129.159	0.0457733				254.234	0.0303333				158.919
									179.003	268.981	28.9998	209	298.999	449	508.992	719.001	299.088	1279	209	1469	568.997			209	659.109	99999	89.0003	89.0015	1318.99				8.97949	19.1579	19.0353				129.67	0.0456133				255.255	0.03031				159.55
									28.9997	118.982	28.9998	28.9995	148.999	59.0002	28.9918	509.001	28.9998	1429.06	89.1151	1832.04	29.1361			28.9998	329.144	179	1109	329.001	2129				48.9799	19.1579	8.99959				130.18	0.0454467				256.276	0.0302933				160.18
									208.999	148.981	88.9992	28.9995	28.9992	119	598.993	509.001	538.999	1039.27	689.005	509	59.0006			119	389.102	2099	809.114	119.056	58.9935				208.979	19.1579	19.0353				130.691	0.04529				257.297	0.03027				160.811
									28.9997	28.9813	1259	28.9995	88.9988	179	239.14	599.001	268.999	1579	809.068	269	388.998			569	269.153	149	1318.98	539	1169				18.9791	9.08482	19.0353				131.201	0.0451367				258.318	0.03025				161.441
									58.9993	28.9813	239.022	119	28.9992	29.0004	269.002	629	1891	1099	659.004	59.001				809	1649.11	719.001	808.977	209.001	148.993				28.9967	9.08482	8.99959				131.712	0.0449867				259.339	0.03023				162.072
									28.9997	29	628.998	28.9995	238.999	239.001	569.001	388.999	358.999	29.0475	29.0001	209.001				299.001	119.136	479	238.977	989.002	58.9935				78.9797	9.08482	38.9994				132.222	0.04484				260.36	0.0302133				162.703
									179.003	28.9813	809.018	329	268.999	29.0004	449.002	239.004	149	360.442	689.005	359.001				58.9996	809.117	2549	9999	149	148.993				18.9791	9.08482	19.0353				132.733	0.0446933				261.381	0.0302				163.333
									179.003	28.9813	478.998	119	88.9988	29.0004	299.002	239.004	59.0617	360.442	419.001	539				1049	1499.13	88.9993	328.976	239.058	178.993				78.9797	9.08482	28.9998				133.243	0.04455				262.402	0.03018				163.964
									118.999	28.9813	268.998	149.001	28.9992	179	59.0014	1019	88.9993	29.0475	419.001	569				1019	239.134	659.001	268.977	1019	388.993				118.979	9.08482	28.9998				133.754	0.04441				263.423	0.0301633				164.595
									118.999	88.9836	28.9998	58.9997	208.999	209.06	29.0246	659	838.998	29.0475	299.001	89.0005				899	1469.11	1319	958.977	959.001	28.9991				68.9791	9.08482	8.99959				134.264	0.04427				264.444	0.03015				165.225
									268.999	88.9836	28.9998	209	118.999	89.0272	29.0246	719.001	688.998	239.011	599.279	329				449.002	239.134	509	358.977	179.001	1200				99999	19.1579	28.9998				134.775	0.0441333				265.465	0.03013				165.856
									148.999	88.9836	178.999	28.9995	28.9992	719	119.001	418.999	448.999	330.416	509.11	1349				88.9993	89.155	119	328.976	508.999	28.9991				118.979	9.08482	8.99959				135.285	0.044				266.486	0.0301167				166.486
									28.9997	88.9836	418.999	58.9997	689	329	839.001	269.043	179	629	29.0001	29.0003				299.001	59.152	28.9998	28.9759	29.0014	1290				18.9791	9.08482	8.99959				135.796	0.04387				267.508	0.0301				167.117
									58.9993	28.9813	28.9998	179.001	208.999	149.034	29.0246	239.004	299.088	239.011	929.006	299				599	1259.13	448.999	268.977	29.0014	9999				38.9793	9.08482	8.99959				136.306	0.04374				268.529	0.0300833				167.748
									58.9993	28.9813	178.999	899.001	509	329	209.002	479.015	118.999	330.416	179	539				1079	359.085	2189	28.9759	599.001	58.9995				38.9793	9.08482	19.0353				136.817	0.0436133				269.55	0.0300733				168.378
									208.999	28.9813	28.9998	179.001	58.9994	179	239.005	29.0005	509.085	589.006	689.005	1892				359.294	29.0783	839.001	988.977	29.0014	359.001				8.97949	69.0002	8.99959				137.327	0.04349				270	0.0300667				169.009
									418.998	28.9813	28.9998	449	118.999	209.06	29.0246	239.004	358.999	708.999	539.073	89.0005				28.9998	989.183	2159	508.976	1199	28.9991				8.97949	9.08482	109				137.838	0.0433633				270.571	0.03006				169.64
									28.9997	148.981	239.022	299	28.9992	179	29.0246	299	268.999	149	209	1139				929	179.134	389.008	208.976	59.001	660				8.97949	39.1079	28.9998				138.348	0.0432467				271.592	0.0300433				170.27
									58.9993	28.9813	658.998	28.9995	118.999	239.001	29.0246	29.0005	299.088	1039.27	119	119.001				899	89.155	719	28.9759	29.0014	209.001				8.97949	9.08482	8.99959				138.859	0.0431233				272.613	0.03003				170.901
									208.999	28.9813	958.999	659	28.9992	29.0004	569.001	418.999	1199	1159	419.001	29.0003				569.001	179.134	448.999	778.976	479.09	449.001				8.97949	9.08482	8.99959				139.369	0.0430133				273.634	0.03002				171.532
									268.999	28.9813	58.9997	179.001	88.9988	29.0004	89.0011	89.0011	59.0617	29.0475	1139.01	149				509.014	179.134	88.9993	28.9759	809.001	149				8.97949	9.08482	28.9998				139.88	0.0428967				274.655	0.03001				172.162
									28.9997	88.9836	28.9998	179.001	178.999	749	59.0014	1169	28.9998	398.306	29.0001	119				269.001	568.997	629	658.976	59.001	239				8.97949	9.08482	58.9996				140.39	0.0427833				275.676	0.0299967				172.793
									28.9997	208.981	28.9998	119	178.999	809.026	89.0011	149	149	918.999	659.004	59.001				539	99999	959.033	28.9759	599	510.001				8.97949	9.08482	28.9998				140.901	0.0426733				276.697	0.02998				173.423
									28.9997	238.982	388.998	58.9997	178.999	239.001	179.001	329	28.9998	29.0475	599.279	29.0003				569	1949.14	238.999	899.002	149	419				68.9791	49.1004					141.411	0.0425667				277.718	0.0299733				174.054
									28.9997	418.981	268.998	28.9995	28.9992	179	89.001	659	28.9998	179	419.001	59.001				239	239.134		958.977	359.033	419				8.97949	19.1579					141.922	0.0424567				278.739	0.02996				174.685
									28.9997	238.982	28.9998	269.001	238.999	419.001	29	509.001	118.999	619	9999	29.0003				28.9998	29.0783		1558.98	599.001	28.9991				78.9797	9.08482					142.432	0.0423533				279.76	0.0299533				175.315
									28.9997	268.981	119	509	58.9994	29.0004	1259	329	268.999	299	539.073	89.0005				479.001	59.152		268.977	179	299.001				18.9791	9.08482					142.943	0.04225				280.781	0.0299367				175.946
									28.9997	28.9813	119	479	358.999	419.001	29	59.0019	149	29.0475	839.005	419				749.001	149.066		1919	29.0014	89.0003				18.9791	29.1123					143.453	0.0421533				281.802	0.0299267				176.577
									118.999	178.982	268.998	329	449	29.0004	599.002	2309	599.076	589.006	1680.31	179.058				1019	719.11		1078.98	29.0014	959				8.97949	9.08482					143.964	0.04205				282.823	0.02992				177.207
									148.999	29	178.999	239.001	28.9992	89.0272	119.001	1319	238.999	558.999	599.279	29.0003				119	329.144		1138.98	59.001	510.001				8.97949	9.08482					144.474	0.0419533				283.844	0.02991				177.838
									179.003	118.982	58.9997	299	118.999	359.003	359.001	329	59.0617	149	329.001	149				28.9998	59.152		148.976	1049	2913.16				8.97949	9.08482					144.985	0.04186				284.865	0.0299				178.468
									418.998	88.9836	119	419.019	689	509.05	779.001	59.0019	118.999	269	29.0001	269				179	478.998		358.977	1019	269.001				8.97949	9.08482					145.495	0.0417667				285.886	0.02989				179.099
									28.9997	88.9836	148.999	58.9997	328.999	29.0006	389.001	689.001	358.999	1609	149.001	479				99999	628.997		899.002	749	449.001				8.97949	39.1079					146.006	0.0416733				286.907	0.02988				179.73
									58.9993	118.982	28.9998	28.9995	28.9992	59.103	449.001	359	1109	978.999	329.001	598.999				28.9998	239.134		119.004	659	1170				48.9799	9.08482					146.517	0.0415833				287.928	0.02987				180
									118.999	118.982	268.998	1349	88.9988	119.028	29	149	268.999	768.999	329.001	419				88.9993	628.997		418.976	119	1260.06				18.9791	9.08482					147.027	0.0414967				288.949	0.0298633				180.36
									268.999	28.9813	88.9992	539	419	59.103	59.0009	269.043	358.999	768.999	239.001	89.0005				449.002	1708.99		748.976	239.058	28.9991				8.97949	9.08482					147.538	0.0414067				289.97	0.0298533				180.991
									28.9997	358.982	239.022	58.9997	88.9988	209.046	29	29.0005	748.999	29.0475	89.1151	29.0003				929	1019.11		1289	29.0014	1140.03				28.9967	9.08482					148.048	0.04132				290.991	0.02985				181.622
									28.9997	28.9813	268.998	209	58.9994	29.0006	629.001	89.0011	509.085	149	29.0001	2162.03				58.9996	419.138		1378.98	149	419				168.986						148.559	0.0412367				292.012	0.0298433				182.252
									28.9997	58.9814	268.998	299	238.999	59.103	389.001	388.999	1591	59.0161	59.0012	539				509	119.136		88.9768	539	179				8.97949						149.069	0.0411533				293.033	0.0298333				182.883
									88.9998	28.9813	359.028	58.9997	28.9992	29.0006	119.001	29.0005	329	208.999	29.0001	299				599	628.997		58.9766	2798.42	1110				38.9793						149.58	0.04107				294.054	0.0298233				183.514
									118.999	28.9813	28.9998	329	238.999	29.0006	509.001	449	358.999	708.999	839.005	448.999				209	299.127		9999	29.0009	149				8.97949						150	0.0410033				295.075	0.0298167				184.144
									58.9993	58.9814	178.999	179.001	28.9992	89.0006	59.0009	89.0011	88.9993	360.442	149.001	389.001				269.001	29.0783		28.9759	1263	419				8.97949						150.09	0.04099				296.096	0.02981				184.775
									28.9997	28.9813	28.9998	119	28.9992	9999	89.001	599.001	179	1039.27	269.001	89.0005				149	2189.42		28.9759	29.0009	510.001				78.9797						150.601	0.0409133				297.117	0.0298033				185.405
									58.9993	148.981	178.999	659	148.999	59.103	59.0009	418.999	1921	118.999	389.002	569				28.9998	29.0783		388.986	29.0009	2193				8.97949						151.111	0.0408367				298.138	0.0297967				186.036
									28.9997	28.9813	58.9997	149.001	449	539.001	59.0009	179.006	509.085	449.001	209	179.058				659.041	389.102		1678.98	29.0009	690				18.9791						151.622	0.04076				299.159	0.02979				186.667
									148.999	28.9813	718.998	419.019	88.9988	89.0006	329.019	149	658.998	1199	659.004	29.0003				88.9993	299.127		119.004	58.9999	1680				8.97949						152.132	0.0406867				300	0.0297867				187.297
									148.999	118.982	148.999	779	58.9994	419.001	59.0009	1499	59.0617	59.0002	779.005	59.001				149	179.134		178.976	1323	2250				158.979						152.643	0.0406133				300.18	0.0297867				187.928
									28.9997	148.981	148.999	28.9995	28.9992	59.103	239.002	149	419.04	629.001	689.005	29.0003				209	2189.42		9999	2279	630.001				18.9791						153.153	0.04054				301.201	0.0297767				188.559
									718.999	28.9813	28.9998	1109	58.9994	149	239.002	418.999	209	299	509.11	179.058				149	419.138		58.9766	543.001	719				18.9791						153.664	0.04047				302.222	0.0297733				189.189
									28.9997	268.981	28.9998	329	599	59.103	29	29.0005	509.085	449.001	29.0001	868.999				869	628.997		808.977	243	29				8.97949						154.174	0.0404				303.243	0.02977				189.82
									389.005	28.9813	119	209	28.9992	29.0006	29	299	358.999	59.0002	89.1151	419				569	869.115		508.976	29.0009	28.9991				8.97949						154.685	0.04033				304.264	0.0297567				190.45
									28.9997	298.981	28.9998	28.9995	28.9992	29.0006	299.072	179.006	28.9998	89.0002	599.279	479				119	719.11		28.9759	633.001	89.0003				8.97949						155.195	0.0402633				305.285	0.0297533				191.081
									88.9998	28.9813	88.9992	28.9995	118.999	119.028	89.001	388.999	329	179	119	808.999				449.002	628.997		268.977	333.126	179				8.97949						155.706	0.0401967				306.306	0.02975				191.712
									28.9997	58.9814	88.9992	329	118.999	59.103	719.001	329	628.998	1289	269	209.001				28.9998	359.085		958.977	273.192	239				28.9967						156.216	0.04013				307.327	0.0297467				192.342
									358.998	208.981	869.032	209	238.999	299.001	119.001	59.0019	898.998	28.9994	119	1199				179	269.153		658.976	873.1	479.005				38.9793						156.727	0.0400667				308.348	0.0297367				192.973
									28.9997	179	328.998	58.9997	449	29.0006	59.0009	119	118.999	28.9994	389.002	329				209	599.066		28.9759	513.001	28.9991				8.97949						157.237	0.0400033				309.369	0.0297333				193.604
									28.9997	58.9814	28.9998	359.001	238.999	59.103	29	119	209	239	719.004	209.001				88.9993	478.998		208.976	153.113	28.9991				8.97949						157.748	0.0399433				310.39	0.02973				194.234
									28.9997	58.9814	718.998	28.9995	148.999	119.028	29	29.0005	1049	59.0002	959.006	778.999				59	269.153		569.005	1083	2193				38.9793						158.258	0.0398833				311.411	0.0297267				194.865
									58.9993	449	119	299	58.9994	119.028	209.001	329	538.999	28.9994	389.002	419				28.9998	1678.99		28.9759	663.001	179				48.9799						158.769	0.0398233				312.432	0.02972				195.495
									239.02	28.9813	119	28.9995	328.999	389.001		119	118.999	659.001	89.1151	1139				959	1319.12		748.976	153.113	58.9995				38.9793						159.279	0.0397667				313.453	0.0297167				196.126
									148.999	28.9813	388.998	209	118.999	59.103		89.0001	808.998	9999	89.1151	509				599.001	149.066		58.9766	1353.17	509				28.9967						159.79	0.03971				314.474	0.0297133				196.757
									28.9997	28.9813	28.9998	479	388.999	299.001		269	688.998	179	389.002	119.001				1049	179.134		1678.98	29.0009	149				38.9793						160.3	0.03965				315.495	0.02971				197.387
									28.9997	208.981	88.9992	509	58.9994	119.028		269	118.999	28.9994	989.006	119.001				659	209.126		28.9759	29.0009	1200				18.9791						160.811	0.0395933				316.517	0.0297067				198.018
									28.9997	28.9813	58.9997	209	208.999	119.028		359.001	149	209	209	89				149	89.155		2128.98	843.089	28.9991				48.9799						161.321	0.0395433				317.538	0.0297				198.649
									58.9993	28.9813	208.998	449	208.999	29.0006		239.001	419.04	149.049	119	29.0003				1199	89.155		28.9759	1113	359				78.9797						161.832	0.0394867				318.559	0.0296967				199.279
									28.9997	148.981	28.9998	89.0006	449	659		389	838.998	929.075	479.003	2492				359.294	839.116		28.9759	303	840.052				8.97949						162.342	0.0394333				319.58	0.02969				199.91
									58.9993	28.9813	208.998	28.9995	28.9992	659		29	28.9998	599.001	329.001	838.999				749	1798.99		28.9759	1503.31	269				8.97949						162.853	0.03938				320.601	0.0296867				200.541
									88.9998	118.982	148.999	329	58.9994	209.046		29	28.9998	1559	329.001	1919				119	419.138		1348.98	9999	750				8.97949						163.363	0.03933				321.622	0.0296833				201.171
									28.9997	478.991	569.043	719	88.9988	59.103		868.999	149	1109	299.001	448.999				929	179.134		388.986	873.1	1560				98.9798						163.874	0.03928				322.643	0.02968				201.802
									179.003	298.981	148.999	839	28.9992	119.028		359.001	569.062	569.001	599.279	868.999				569.001	149.066		28.9759	119	359.001				38.9793						164.384	0.03923				323.664	0.0296767				202.432
									179.003	268.981	328.998	179.001	449	59.103		89.0001	389.159	209	59.0012	89.0005				1019	89.155		28.9759	303	239				58.9795						164.895	0.0391867				324.685	0.0296733				203.063
									148.999	28.9813	508.998	28.9995	28.9992	239.001		179	59.0617	239	149.001	359.001				749	839.116		388.986	243	58.9995				58.9795						165.405	0.0391367				325.706	0.02967				203.694
									28.9997	28.9813	599.064	359.001	28.9992	59.103		149	238.999	359.001	59.0012	89.0005				179	209.126		299	363	269.001				8.97949						165.916	0.03909				326.727	0.0296667				204.324
									28.9997	28.9813	28.9998	89.0006	388.999	149		269	299.088	299	899.006	1139				209	1079.13		658.976	1866.32	510.001				8.97949						166.426	0.0390433				327.748	0.0296633				204.955
									718.999	28.9813	88.9992	28.9995	148.999	329.001		29	419.04	299	479.003	958.999				389.001	659.109		88.9768	333.126	839				99999						166.937	0.039				328.769	0.0296633				205.586
									328.998	29	119	269.001	28.9992	59.103		59.0156	778.998	269.001	389.002	509				209	748.996		629.05	1594.42	1110				8.97949						167.447	0.0389567				329.79	0.02966				206.216
									179.003	358.982	508.998	329	88.9988	29.0006		209.025	419.04	28.9994	149.001	179.058				58.9996	149.066		88.9768	963.002	329				8.97949						167.958	0.03891				330	0.02966				206.847
									569.023	329	628.998	179.001	268.999	29.0006		299	299.088	1139	29.0001	448.999				569.001	389.102		58.9766	1805.31	269.001				18.9791						168.468	0.03887				330.811	0.0296533				207.477
									28.9997	89.0001	28.9998	149.001	28.9992	29.0006		299	28.9998	209	389.002	269				419.001	119.136		1138.98	273.192	28.9991				48.9799						168.979	0.03883				331.832	0.0296533				208.108
									88.9998	1049	658.998	299	268.999	59.103		419.001	59.0617	1469	89.1151	29.0003				359.294	1049.13		569.005	423.001	1590				8.97949						169.489	0.03879				332.853	0.02965				208.739
									88.9998	89.0001	388.998	359.001	58.9994	149		449.046	209	809.065	239.001	299				1079	1019.11		958.977	183	239				48.9799						170	0.0387467				333.874	0.0296467				209.369
									58.9993	28.9993	148.999	239.001	58.9994	59.103		719	268.999	1169	1109.01	29.0003				28.9998	179.134		298.977	153.113	359.001				18.9791						170.511	0.0387067				334.895	0.0296467				210
									208.999	148.999	148.999	28.9995	238.999	59.103		29	209	299	59.0012	29.0003				88.9993	29.0783		358.977	58.9999	28.9991				8.97949						171.021	0.0386667				335.916	0.0296433				210.631
									28.9997	89.0001	28.9998	329	328.999	479.001		29	28.9998	359.001	149.001	269				58.9996	1828.99		1019.03	153.113	510.001				118.979						171.532	0.03863				336.937	0.0296433				211.261
									28.9997	1769	239.022	568.999	148.999	29.0006		29	29.112	179	29.0001	778.999				539	149.066		178.976	1503.31	209.001				8.97949						172.042	0.03859				337.958	0.02964				211.892
									28.9997	28.9993	208.998	119	539	89.0006		689.001	419	929.075	29.0001	59.001				869	299.127		388.986	873.1	28.9991				48.9799						172.553	0.0385533				338.979	0.0296367				212.523
									28.9997	1109	28.9998	359.001	58.9994	209.046		449.046	29.112	179	599.279	389.001				929	1619.09		2219	183	28.9991				18.9791						173.063	0.03852				340	0.0296333				213.153
									28.9997	268.999	28.9998	1379	28.9992	599		29	89.1437	449.001	239.001	269				28.9998	1349.1		1049.03	273.192	149				8.97949						173.574	0.0384833				341.021	0.02963				213.784
										478.999	508.998	449	58.9994	29.0006		29	59.1272	479.001	599.279	419				689	1139.1		569.005	543.001	810				28.9967						174.084	0.0384467				342.042	0.02963				214.414
										779.008	208.998	449	58.9994	179.001		29	29.112	599.001	209	89.0005				179	1199.14		28.9759	58.9999	179				18.9791						174.595	0.0384167				343.063	0.0296267				215.045
										28.9993	239.022	119	268.999	179.001		29	389	89.0002	89.1151	1109				419	329.144		178.976	58.9999	570.001				48.9799						175.105	0.03838				344.084	0.0296267				215.676
										1259	28.9998	28.9995	148.999	179.001		509.001	59.1272	269.001	299.001	628.999				9999	568.997		178.976	29.0009	89.0003				28.9967						175.616	0.0383433				345.105	0.0296233				216.306
										238.999	178.999	479	1439	179.001		29	29.112	329.001	149.001	2312				359.294	778.995		2038.98	573.001	359.001				68.9791						176.126	0.0383167				346.126	0.0296233				216.937
										239	178.999	119	118.999	179.001		29	239.126	569.001	779.005	239				509.014	419.138		58.9766	543.001	89.0003				89.0084						176.637	0.03828				347.147	0.02962				217.568
										1259	298.999	179.001	328.999	89.0006		89.0001	389	539.002	329.001	509				749.001	389.102		9999	633.001	89.0003				18.9791						177.147	0.03825				348.168	0.02962				218.198
										329.032	28.9998	179.001	28.9992	269.002		29	179.117	389.001	119	539				1259	748.996		58.9766	1233	570.001				8.97949						177.658	0.0382167				349.189	0.0296167				218.829
										28.9993	178.999	28.9995	28.9992	29.0006		179	389	209	899.006	59.001				779	99999		1168.98	1624.42	1470.01				8.97949						178.168	0.0381867				350.21	0.0296167				219.459
										419.229	178.999	269.001	328.999	29.0006		1559	29.112	1199	449.002	149				359	1739.15		208.976	29.0009	479				18.9791						178.679	0.0381567				351.231	0.0296167				220.09
										359	28.9998	449	388.999	179.001		59.0156	329	479.001	1019.01	1259				539.001	89.155		88.9768	29.0009	750				8.97949						179.189	0.0381267				352.252	0.02961				220.721
										329.032	119	119	28.9992	29.0006		329	29.112	509.001	719.004	269				179	568.997		629.05	29.0009	149										179.7	0.0381				353.273	0.02961				221.351
										569.008	268.998	269.001	28.9992	389.001		59.0156	29.112	269.001	209	539				119	959.137		1588.98	29.0009	1050										180	0.0380833				354.294	0.0296067				221.982
										1379	298.999	89.0006	118.999	29.0006		119	119.158	239	539.073	689.018				28.9998	659.109		569.005	29.0009	299.001										180.21	0.03807				355.315	0.0296067				222.613
										238.999	28.9998	89.0006	28.9992	239.001		239.001	509	719	149.001	1049				119	1919.13		388.986	663.001	630.001										180.721	0.0380433				356.336	0.0296033				223.243
										1319	239.022	509	28.9992	119.028		119	29.112	28.9994	29.0001	448.999				779	449.116		148.976	663.001	28.9991										181.231	0.0380133				357.357	0.0296				223.874
										28.9993	58.9997	449	58.9994	59.103		1019	119	1379	59.0012	59.001				869	89.155		178.976	303	960.001										181.742	0.0379867				358.378	0.0296				224.505
										208.999	58.9997	1199	178.999	179.001		239.001	29.112	118.999	1079.01	299				1259	538.998		868.977	183	419										182.252	0.0379567				359.399	0.0296				225.135
										89.0001	28.9998	149.001	118.999	29.0006		269	479	419.054	29.0001	808.999				359	2459		748.976	1805.31	58.9995										182.763	0.0379367				360	0.0295967				225.766
										28.9993	58.9997	239.001	298.999	29.0006		89.0001	29.112	479.001	179	59.001				359.294	239.134		28.9759	723.003	840.052										183.273	0.03791				360.42	0.0295967				226.396
										28.9993	119	179.001	208.999	209.046		479.001	149	1619	179	29.0003				209	149.066		28.9759	2048.42	28.9991										183.784	0.03788				361.441	0.0295967				227.027
										58.999	58.9997	28.9995	88.9988	509.05		149	269	329.001	1981.42	329				359.294	29.0783		148.976	333.126	1530										184.294	0.03786				362.462	0.0295967				227.658
										89.0001	88.9992	58.9997	88.9988	89.0006		29	29	689.001	29.0001	89.0005				88.9993	688.997		1019.03	29.0009	28.9991										184.805	0.03783				363.483	0.0295933				228.288
										179	28.9998	689.001	28.9992	359.003		539.001	269	269.001	29.0001	179.058				389	1469.11		1738.98	1655.31	209.001										185.315	0.03781				364.505	0.0295933				228.919
										148.999	88.9992	28.9995	148.999	359.003		299	29.112	118.999	599.279	299				28.9998	1229.11		1618.98	723.003	1200										185.826	0.03779				365.526	0.0295933				229.55
										628.998	298.999	28.9995	28.9992	59.103		209.025	89	329.001	449.002	149				1289	99999		119.004	29.0009	540.001										186.336	0.0377633				366.547	0.02959				230.18
										28.9993	749.015	179.001	118.999	89.0006		89.0001	29	28.9994	29	389.001				1199	209.126		58.9766	959	1983										186.847	0.03774				367.568	0.02959				230.811
										958.998	88.9992	869	58.9994	29.0006		29	59.1272	659.001	239.001	329				119	149.066		28.9759	903.134	1350.02										187.357	0.0377167				368.589	0.02959				231.441
										329.032	178.999	209	58.9994	29.0006		269	209.132	509.001	179	29.0003				1199	179.134		28.9759	29.0009	1320										187.868	0.0376967				369.61	0.02959				232.072
										89.0001	178.999	449	268.999	179.001		119	149.118	209	59.0012	59.001				929.001	508.998		988.977	153.113	28.9991										188.378	0.0376767				370.631	0.0295867				232.703
[truncated: 624 more rows]
[truncated: 46 more columns]

## Sheet: Fig 4b
Base-stack	koff (s-1)	Av. koff (s-1)	Std. Dev (s-1)	Control Base-stack			Fig 4b
[truncated: 36 more rows]

## Sheet: Fig 4c
Base-stack	koff (s-1)	Av. koff (s-1)	Std. Dev (s-1)	Control Base-stack	Cont.Av. koff (s-1)	Ctrl. Std.Dev (s-1)	base-stacking energy (kcal/mol)	Error			Fig 4C
[truncated: 36 more rows]

[truncated: 19 more sheets: Fig 5b, Fig 5c, Fig 5d, Fig 6d, Fig 6f, Fig 6j, Fig 6k, Fig 6n, Fig 6p, Fig S2, Fig S3, Fig S4, Fig S5, Fig S7, Fig S8, Fig S9, Fig S11, Fig S12, Fig S19]
